# Supplementary material for: m6A Methylated Long Noncoding RNA LOC339803 Regulates Intestinal Inflammatory Response
Source: Adv Sci (Weinh). 2024 Jan 25;11(13):2307928. doi: 10.1002/advs.202307928 (PMC10987157; doi:10.1002/advs.202307928)
Supplement: Supplementary file 2 — Supplemental Table 1 [file ADVS-11-2307928-s001.xlsx]

## Sheet: RIP-MS results
Protein IDs	Majority protein IDs	Protein names	Gene names	LFQ intensity INT_ANTISENSE	LFQ intensity INT_IMPUT	LFQ intensity INT_SENSE	Fold change HCT-15 SENSE/ANTISENSE
Q00325-2;Q00325	Q00325-2;Q00325	Aladin	AAAS	17728000	10295000	28130000	1.58676
Q9H2P0	Q9H2P0	Alanine--tRNA ligase, cytoplasmic	AARS	58597000	370860000	66246000	1.13054
Q02809;Q02809-2	Q02809;Q02809-2	Alanine--tRNA ligase, mitochondrial	AARS2	22948000	20563000	1	4.35768e-08
P42574	P42574	L-aminoadipate-semialdehyde dehydrogenase-phosphopantetheinyl transferase	AASDHPPT	1	1	1	1
O43396	O43396	Multidrug resistance protein 1	ABCB1	148230000	380680000	125210000	0.844701
Q07955;Q07955-3;Q07955-2	Q07955;Q07955-3;Q07955-2	Bile salt export pump	ABCB11	16331000	45398000	20434000	1.25124
Q9UBN7;Q9UBN7-2	Q9UBN7;Q9UBN7-2	ATP-binding cassette sub-family B member 8, mitochondrial;Antigen peptide transporter 2;ATP-binding cassette sub-family B member 10, mitochondrial	ABCB8;TAP2;ABCB10	9423500	3746100	9895600	1.0501
O94826	O94826	Multidrug resistance-associated protein 4	ABCC4	13152000	38725000	1	7.60341e-08
Q92747;Q92747-2	Q92747;Q92747-2	ATP-binding cassette sub-family D member 3	ABCD3	81439000	56013000	103550000	1.2715
P17812;P17812-2	P17812;P17812-2	Mycophenolic acid acyl-glucuronide esterase, mitochondrial	ABHD10	17935000	80655000	21459000	1.19649
O15127	O15127	3-ketoacyl-CoA thiolase, mitochondrial	ACAA2	1	121290000	7408900	7408900
O75533;O75533-2	O75533	Acetyl-CoA carboxylase 1;Biotin carboxylase	ACACA	3920200000	591520000	4291100000	1.09461
P60660-2;P60660	P60660-2;P60660	Acyl-CoA dehydrogenase family member 9, mitochondrial	ACAD9	620830000	544390000	685130000	1.10357
Q96I24;Q96I24-2	Q96I24	Medium-chain specific acyl-CoA dehydrogenase, mitochondrial	ACADM	131660000	84443000	322280000	2.44782
O60506-3;O60506-4;O60506;O60506-2;O60506-5	O60506-3;O60506-4;O60506;O60506-2;O60506-5	Short/branched chain specific acyl-CoA dehydrogenase, mitochondrial	ACADSB	1	10885000	55163000	55163000
Q07666;Q07666-3;Q07666-2;O75525-2;O75525;Q5VWX1	Q07666;Q07666-3;Q07666-2	Very long-chain specific acyl-CoA dehydrogenase, mitochondrial	ACADVL	3489700	419130000	10450000	2.99453
P51149	P51149	Acetyl-CoA acetyltransferase, mitochondrial	ACAT1	114710000	384640000	146560000	1.27766
Q6UWP8	Q6UWP8	Acetyl-CoA acetyltransferase, cytosolic	ACAT2	1	67563000	15179000	15179000
Q9UM54-6	Q9UM54-6	Golgi resident protein GCP60	ACBD3	1	60293000	12853000	12853000
P16219	P16219	Aconitate hydratase, mitochondrial	ACO2	626890000	931330000	699940000	1.11653
Q92888-2;Q92888;Q92888-3;Q92888-4	Q92888-2;Q92888;Q92888-3;Q92888-4	Cytosolic acyl coenzyme A thioester hydrolase	ACOT7	46567000	24021000	63988000	1.37411
P0DPI2-2;A0A0B4J2D5-2;P0DPI2;A0A0B4J2D5	P0DPI2-2;A0A0B4J2D5-2;P0DPI2;A0A0B4J2D5	Long-chain-fatty-acid--CoA ligase 1	ACSL1	58300000	59670000	57235000	0.981732
Q9NP79;Q9NP79-2	Q9NP79	Actin, cytoplasmic 2;Actin, cytoplasmic 2, N-terminally processed	ACTG1	23963000000	19206000000	31969000000	1.3341
P57088	P57088	Actin-like protein 6A	ACTL6A	20036000	33233000	30098000	1.5022
P29966	P29966	Alpha-actinin-1	ACTN1	9557000	533090000	20638000	2.15946
P0DOX7	P0DOX7	Alpha-actinin-4	ACTN4	104170000	3190500000	391180000	3.75521
A1L0T0	A1L0T0	Alpha-centractin	ACTR1A	38543000	34600000	68014000	1.76463
O60341;O60341-2	O60341;O60341-2	Actin-related protein 2	ACTR2	70488000	36946000	106240000	1.50721
Q9NZT2-2;Q9NZT2	Q9NZT2-2;Q9NZT2	Adenosine kinase	ADK	10090000	17054000	12200000	1.20912
P49419-2;P49419;P49419-4	P49419-2;P49419;P49419-4	ADP-dependent glucokinase	ADPGK	1	10269000	21514000	21514000
Q9UJ70;Q9UJ70-2	Q9UJ70;Q9UJ70-2	Proteasomal ubiquitin receptor ADRM1	ADRM1	40267000	9275000	42174000	1.04736
P35580-2;P35580-4;P35580-5	P35580-2;P35580-4;P35580-5	AFG3-like protein 2	AFG3L2	216190000	164240000	375260000	1.73579
P09001	P09001	Glycogen debranching enzyme;4-alpha-glucanotransferase;Amylo-alpha-1,6-glucosidase	AGL	44417000	75980000	29544000	0.665151
Q9Y5B9	Q9Y5B9	Alkyldihydroxyacetonephosphate synthase, peroxisomal	AGPS	56837000	100130000	58784000	1.03426
P62917	P62917	Protein ELYS	AHCTF1	1	13093000	12278000	12278000
Q13510-3;Q13510;Q13510-2	Q13510-3;Q13510;Q13510-2	Adenosylhomocysteinase	AHCY	10105000	294330000	20109000	1.99
Q9UKG1	Q9UKG1	Neuroblast differentiation-associated protein AHNAK	AHNAK	381590000	6887600000	442670000	1.16007
Q9UHY7;Q9UHY7-2	Q9UHY7;Q9UHY7-2	Apoptosis-inducing factor 1, mitochondrial	AIFM1	152270000	292200000	223900000	1.47041
P43686;P43686-2	P43686;P43686-2	Aminoacyl tRNA synthase complex-interacting multifunctional protein 1;Endothelial monocyte-activating polypeptide 2	AIMP1	37706000	37648000	59025000	1.5654
P35222	P35222	Adenylate kinase 2, mitochondrial;Adenylate kinase 2, mitochondrial, N-terminally processed	AK2	1	179320000	20484000	20484000
Q9Y276	Q9Y276	GTP:AMP phosphotransferase AK3, mitochondrial	AK3	14034000	109030000	25295000	1.80241
P07900;P07900-2;Q58FG0;Q14568;Q58FG1	P07900;P07900-2	Adenylate kinase 4, mitochondrial	AK4	26073000	18277000	28576000	1.096
A0AVT1;A0AVT1-2;A0AVT1-4;A0AVT1-3	A0AVT1;A0AVT1-2	A-kinase anchor protein 9	AKAP9	1	19633000	14247000	14247000
Q9NVI1;Q9NVI1-2;Q9NVI1-1;Q9NVI1-4	Q9NVI1;Q9NVI1-2;Q9NVI1-1	Alcohol dehydrogenase [NADP(+)]	AKR1A1	1	221660000	12212000	12212000
P61006	P61006	Aldose reductase	AKR1B1	5603300	1	14895000	2.65825
O43615	O43615	Aldehyde dehydrogenase family 16 member A1	ALDH16A1	1	3941800	1	1
P12270;P12270-2	P12270	Aldehyde dehydrogenase X, mitochondrial	ALDH1B1	172610000	89185000	256740000	1.4874
Q9ULC5-4;Q9ULC5;Q9ULC5-3	Q9ULC5-4;Q9ULC5;Q9ULC5-3	Aldehyde dehydrogenase, mitochondrial	ALDH2	100030000	50541000	165460000	1.6541
Q9NRG9;Q9NRG9-2	Q9NRG9;Q9NRG9-2	Aldehyde dehydrogenase, dimeric NADP-preferring	ALDH3A1	35684000	1	45828000	1.28427
Q9HD20-2;Q9HD20	Q9HD20-2;Q9HD20	Fatty aldehyde dehydrogenase	ALDH3A2	28680000	58882000	85260000	2.9728
Q7L2H7;Q7L2H7-2	Q7L2H7;Q7L2H7-2	Delta-1-pyrroline-5-carboxylate dehydrogenase, mitochondrial	ALDH4A1	14125000	17289000	29479000	2.08701
Q9NU22	Q9NU22	Succinate-semialdehyde dehydrogenase, mitochondrial	ALDH5A1	1	30616000	3846500	3846500
Q15437	Q15437	Methylmalonate-semialdehyde dehydrogenase [acylating], mitochondrial	ALDH6A1	30646000	34038000	35863000	1.17023
Q9NVD7-2;Q9NVD7	Q9NVD7-2;Q9NVD7	Alpha-aminoadipic semialdehyde dehydrogenase	ALDH7A1	65921000	44742000	156940000	2.38073
P49748;P49748-3;P49748-2	P49748;P49748-3;P49748-2	4-trimethylaminobutyraldehyde dehydrogenase	ALDH9A1	122610000	134800000	153200000	1.24949
P55327-2;P55327-4;P55327;P55327-7;P55327-5;P55327-6;P55327-3	P55327-2;P55327-4;P55327;P55327-7;P55327-5;P55327-6;P55327-3	Fructose-bisphosphate aldolase A	ALDOA	684610000	4025000000	887680000	1.29662
P28070	P28070	Fructose-bisphosphate aldolase C	ALDOC	66774000	110840000	51239000	0.76735
P78347-2;P78347-4;P78347-3;P78347;P78347-5;Q86UP8-3;Q86UP8;Q6EKJ0	P78347-2;P78347-4;P78347-3;P78347	Dol-P-Man:Man(5)GlcNAc(2)-PP-Dol alpha-1,3-mannosyltransferase	ALG3	7052500	1	15749000	2.23311
Q8WWM7-6;Q8WWM7-8;Q8WWM7-5;Q8WWM7-4;Q8WWM7-9;Q8WWM7-2;Q8WWM7;Q8WWM7-3;Q8WWM7-7	Q8WWM7-6;Q8WWM7-8;Q8WWM7-5;Q8WWM7-4;Q8WWM7-9;Q8WWM7-2;Q8WWM7;Q8WWM7-3;Q8WWM7-7	Ankyrin-2	ANK2	38140000	24148000	17704000	0.464185
P09104-2;P09104	P09104-2;P09104	Ankyrin-3	ANK3	1	14579000	1	1
O60841	O60841	Ankyrin repeat domain-containing protein 34A	ANKRD34A	1	2094100	119300000	119300000
Q14574-2;Q14574	Q14574-2;Q14574	Acidic leucine-rich nuclear phosphoprotein 32 family member A	ANP32A	5725700	194590000	16835000	2.94025
Q9H6S3-2;Q9H6S3;Q9H6S3-3	Q9H6S3-2;Q9H6S3;Q9H6S3-3	Acidic leucine-rich nuclear phosphoprotein 32 family member B	ANP32B	1	81651000	27599000	27599000
Q9NRH3;P23258	Q9NRH3;P23258	Annexin A1	ANXA1	26925000	375490000	47202000	1.75309
Q9Y496	Q9Y496	Annexin A2;Putative annexin A2-like protein	ANXA2;ANXA2P2	666090000	4292800000	1006500000	1.51106
Q9Y679-3;Q9Y679	Q9Y679-3;Q9Y679	Annexin A3	ANXA3	4075700	498390000	12532000	3.07481
P14324-2;P14324	P14324-2;P14324	Annexin A5	ANXA5	39297000	595850000	104290000	2.65389
Q9NV88-3;Q9NV88-2;Q9NV88	Q9NV88-3;Q9NV88-2;Q9NV88	Annexin A6	ANXA6	1504900	340840000	3780100	2.51186
O60256;O60256-4;O60256-3;O60256-2	O60256;O60256-4;O60256-3;O60256-2	Annexin A7	ANXA7	1	117100000	29079000	29079000
Q9Y6G9	Q9Y6G9	Annexin A9	ANXA9	1	1	6290400	6290400
Q9HAV4	Q9HAV4	AP-1 complex subunit gamma-1	AP1G1	1	77003000	17618000	17618000
O15126;O15126-2	O15126;O15126-2	AP-2 complex subunit alpha-1	AP2A1	1	46429000	44423000	44423000
O75323;O75323-2	O75323;O75323-2	AP-2 complex subunit mu	AP2M1	1	28454000	15738000	15738000
P00558;P00558-2;P07205	P00558;P00558-2	AP-3 complex subunit beta-1	AP3B1	18988000	296730000	28914000	1.52275
Q9Y6W5-2;Q9Y6W5	Q9Y6W5-2;Q9Y6W5	Acylamino-acid-releasing enzyme	APEH	37425000	155750000	37598000	1.00462
Q9UHX1-4;Q9UHX1-6;Q9UHX1-2;Q9UHX1-3;Q9UHX1-5;Q9UHX1	Q9UHX1-4;Q9UHX1-6;Q9UHX1-2;Q9UHX1-3;Q9UHX1-5;Q9UHX1	DNA-(apurinic or apyrimidinic site) lyase;DNA-(apurinic or apyrimidinic site) lyase, mitochondrial	APEX1	177560000	315720000	274630000	1.54669
Q14728	Q14728	Apoptosis inhibitor 5	API5	7832400	235350000	11610000	1.4823
Q00688	Q00688	Adipocyte plasma membrane-associated protein	APMAP	3003300	66035000	5413100	1.80238
P35573;P35573-2;P35573-3	P35573;P35573-2;P35573-3	DCC-interacting protein 13-alpha	APPL1	1	9263300	4703400	4703400
Q9NUI1-3;Q9NUI1	Q9NUI1-3;Q9NUI1	Intron-binding protein aquarius	AQR	1	44377000	13420000	13420000
Q9NR19;Q9NR19-2	Q9NR19;Q9NR19-2	Coatomer subunit delta	ARCN1	273100000	160620000	651480000	2.3855
P28066;P28066-2	P28066;P28066-2	ADP-ribosylation factor GTPase-activating protein 1	ARFGAP1	1	3942000	1	1
Q52LJ0-2;Q52LJ0	Q52LJ0-2;Q52LJ0	Brefeldin A-inhibited guanine nucleotide-exchange protein 1	ARFGEF1	1	10560000	1	1
P00441	P00441	Arginase-1	ARG1	10945000	5295800	13218000	1.20767
Q12904;Q12904-2	Q12904;Q12904-2	Arginine and glutamate-rich protein 1	ARGLU1	99499000	2486100	123750000	1.24373
Q12797-10;Q12797;Q12797-7;Q12797-4;Q12797-3;Q12797-9;Q12797-6;Q12797-11;Q12797-5;Q12797-8;Q12797-2	Q12797-10;Q12797	Rho GDP-dissociation inhibitor 1	ARHGDIA	8478600	163260000	38684000	4.56255
O95486;O95486-2	O95486	Rho guanine nucleotide exchange factor 16	ARHGEF16	81524000	73572000	34626000	0.424734
P07384	P07384	Armadillo repeat-containing X-linked protein 3	ARMCX3	1	3681100	15271000	15271000
Q8TAT6;Q8TAT6-2	Q8TAT6;Q8TAT6-2	Protein-glutamate O-methyltransferase	ARMT1	1	4063500	14238000	14238000
Q969N2-2;Q969N2-4;Q969N2-5;Q969N2;Q969N2-3;Q969N2-6	Q969N2-2;Q969N2-4;Q969N2-5;Q969N2	Actin-related protein 2/3 complex subunit 1B	ARPC1B	86804000	56195000	45410000	0.523133
P40925;P40925-3;P40925-2	P40925;P40925-3;P40925-2	Retroviral-like aspartic protease 1	ASPRV1	9746800	1	19435000	1.99399
O75369-2;O75369-9;O75369;O75369-8;O75369-6;O75369-3;O75369-7;O75369-5;O75369-4	O75369-2;O75369-9;O75369;O75369-8;O75369-6;O75369-3;O75369-7;O75369-5;O75369-4	Tether containing UBX domain for GLUT4	ASPSCR1	1	7563700	10818000	10818000
Q969X6;Q969X6-3;Q969X6-2	Q969X6;Q969X6-3;Q969X6-2	Argininosuccinate synthase	ASS1	809390000	334080000	934280000	1.1543
Q16850;Q16850-2	Q16850;Q16850-2	ATPase family AAA domain-containing protein 1	ATAD1	21493000	7509600	26900000	1.25157
Q9Y5Q9;Q9Y5Q9-2	Q9Y5Q9	ATPase family AAA domain-containing protein 3B	ATAD3B	850080000	318560000	776310000	0.91322
Q6DKK2	Q6DKK2	Atlastin-2	ATL2	5742500	3428400	8514600	1.48273
P02545;P02545-3;P02545-6;P02545-5;P02545-4	P02545;P02545-3;P02545-6;P02545-5;P02545-4	Manganese-transporting ATPase 13A1	ATP13A1	1	16147000	17055000	17055000
Q9UJU6;Q9UJU6-2;Q9UJU6-3;Q9UJU6-5;Q9UJU6-6;Q9UJU6-4	Q9UJU6;Q9UJU6-2;Q9UJU6-3;Q9UJU6-5;Q9UJU6-6	Sodium/potassium-transporting ATPase subunit alpha-1	ATP1A1	473490000	1002100000	571220000	1.2064
P17301	P17301	Sodium/potassium-transporting ATPase subunit beta-1	ATP1B1	12394000	90392000	39935000	3.22212
Q9H3Z4-2;Q9H3Z4	Q9H3Z4-2;Q9H3Z4	Sodium/potassium-transporting ATPase subunit beta-3	ATP1B3	1	28298000	12420000	12420000
P61619;Q9H9S3-2;Q9H9S3-3;Q9H9S3;P61619-3	P61619;Q9H9S3-2;Q9H9S3-3;Q9H9S3;P61619-3	Sarcoplasmic/endoplasmic reticulum calcium ATPase 2	ATP2A2	417060000	584840000	420170000	1.00746
P35998;P35998-2	P35998;P35998-2	Plasma membrane calcium-transporting ATPase 1	ATP2B1	1	73082000	6114000	6114000
P57740;P57740-2;P57740-3	P57740;P57740-2;P57740-3	Calcium-transporting ATPase type 2C member 1	ATP2C1	1	11889000	11080000	11080000
Q9Y2X0-5;Q9Y2X0-4;Q9Y2X0-2;Q9Y2X0-3;Q9Y2X0	Q9Y2X0-5;Q9Y2X0-4;Q9Y2X0-2;Q9Y2X0-3;Q9Y2X0	ATP synthase subunit alpha, mitochondrial	ATP5A1	1886900000	1297400000	2613400000	1.38502
Q9Y6Y8;Q9Y6Y8-2	Q9Y6Y8;Q9Y6Y8-2	ATP synthase subunit beta, mitochondrial	ATP5B	1115200000	1504800000	1320100000	1.18373
Q96K76-4;Q96K76-2;Q96K76;Q96K76-3	Q96K76-4;Q96K76-2;Q96K76	ATP synthase subunit gamma, mitochondrial	ATP5C1	220140000	231230000	334600000	1.51994
P50453	P50453	ATP synthase F(0) complex subunit B1, mitochondrial	ATP5F1	1	26676000	1	1
P34897-3;P34897;P34897-2	P34897-3;P34897;P34897-2	ATP synthase subunit O, mitochondrial	ATP5O	2857900	4837300	3048100	1.06655
Q9BYT8	Q9BYT8	V-type proton ATPase subunit d 1	ATP6V0D1	1	14487000	16288000	16288000
Q9NTK5;Q9NTK5-3	Q9NTK5;Q9NTK5-3	V-type proton ATPase catalytic subunit A	ATP6V1A	1	78694000	1185200	1185200
P61626	P61626	V-type proton ATPase subunit H	ATP6V1H	1	11092000	21023000	21023000
P25786;P25786-2	P25786;P25786-2	Copper-transporting ATPase 1	ATP7A	1	3086900	8092700	8092700
Q8WUA4	Q8WUA4	Transcriptional regulator ATRX	ATRX	1	13988000	1	1
Q9H2M9	Q9H2M9	Ataxin-10	ATXN10	12680000	34982000	19423000	1.53178
Q8IZL8	Q8IZL8	Ataxin-2-like protein	ATXN2L	1	9984800	71630000	71630000
P30038;P30038-2;P30038-3	P30038;P30038-2;P30038-3	Ancient ubiquitous protein 1	AUP1	1	7502600	12496000	12496000
Q9NP92	Q9NP92	Zinc-alpha-2-glycoprotein	AZGP1	186220000	11786000	297150000	1.59569
Q14195-2;Q14195	Q14195-2;Q14195	Beta-2-microglobulin;Beta-2-microglobulin form pI 5.3	B2M	249260000	18162000	171200000	0.686833
P84157-2;P84157-3;P84157	P84157-2;P84157-3;P84157	Large proline-rich protein BAG6	BAG6	10782000	134140000	11145000	1.03367
P62495-2;P62495	P62495-2;P62495	Pre-mRNA-splicing factor SPF27	BCAS2	23307000	14510000	1	4.29056e-08
P06702	P06702	Branched-chain-amino-acid aminotransferase, mitochondrial	BCAT2	1	114540000	3246600	3246600
Q9UBX3;Q9UBX3-2	Q9UBX3;Q9UBX3-2	D-beta-hydroxybutyrate dehydrogenase, mitochondrial	BDH1	45309000	20356000	81547000	1.7998
P53621;P53621-2	P53621;P53621-2	BEN domain-containing protein 3	BEND3	8752900	1	14537000	1.66082
P61421	P61421	Protein bicaudal D homolog 2	BICD2	8449500	17083000	10230000	1.21072
Q99459	Q99459	Baculoviral IAP repeat-containing protein 6	BIRC6	1	10301000	1	1
Q96DI7;Q96DI7-2	Q96DI7;Q96DI7-2	Bleomycin hydrolase	BLMH	31485000	16826000	38563000	1.22481
P30740;P30740-2;O75830	P30740;P30740-2	Biliverdin reductase A	BLVRA	49238000	98563000	68396000	1.38909
Q5TZA2;Q5TZA2-2	Q5TZA2	Ribosome biogenesis protein BMS1 homolog	BMS1	16019000	24435000	18142000	1.13253
Q14839;Q14839-2;Q8TDI0	Q14839;Q14839-2	Ribosome biogenesis protein BOP1	BOP1	1	7767700	1	1
Q16543	Q16543	BPI fold-containing family B member 1	BPIFB1	62982000	1	46948000	0.745419
P48449;P48449-3;P48449-2	P48449;P48449-3;P48449-2	BPI fold-containing family B member 4	BPIFB4	1	1	1	1
Q9Y262;Q9Y262-2	Q9Y262;Q9Y262-2	Ribosome biogenesis protein BRX1 homolog	BRIX1	1	12308000	8127400	8127400
P46087-2;P46087;P46087-4;P46087-3	P46087-2;P46087;P46087-4;P46087-3	BRO1 domain-containing protein BROX	BROX	1	1	1	1
Q9HCY8	Q9HCY8	Basigin	BSG	52088000	107130000	72321000	1.38844
P62277	P62277	Basic leucine zipper and W2 domain-containing protein 1	BZW1	18382000	46779000	26284000	1.42988
P61158;Q9P1U1-2;Q9P1U1;Q9C0K3;Q9P1U1-3	P61158	Basic leucine zipper and W2 domain-containing protein 2	BZW2	1	30513000	22810000	22810000
Q9BWF3;Q9BQ04;Q9BWF3-4;Q9BWF3-3;Q9BWF3-2	Q9BWF3;Q9BQ04;Q9BWF3-4	UPF0160 protein MYG1, mitochondrial	C12orf10	1	1	5425600	5425600
Q9NUQ9;Q9NUQ9-2;Q9H0Q0	Q9NUQ9;Q9NUQ9-2	UPF0568 protein C14orf166	C14orf166	21672000	71674000	33460000	1.54393
P04181;P04181-2	P04181;P04181-2	Complement component 1 Q subcomponent-binding protein, mitochondrial	C1QBP	74962000	308580000	109880000	1.46581
O15160-2;O15160	O15160-2;O15160	Complement C3;Complement C3 beta chain;C3-beta-c;Complement C3 alpha chain;C3a anaphylatoxin;Acylation stimulating protein;Complement C3b alpha chain;Complement C3c alpha chain fragment 1;Complement C3dg fragment;Complement C3g fragment;Complement C3d fragment;Complement C3f fragment;Complement C3c alpha chain fragment 2	C3	36043000	15913000	24763000	0.68704
Q13509;Q13509-2	Q13509;Q13509-2	Calcium-binding protein 39	CAB39	1	17072000	2913100	2913100
P53007	P53007	Calcyclin-binding protein	CACYBP	1	130590000	6692400	6692400
O14579;O14579-3;O14579-2	O14579;O14579-3;O14579-2	CAD protein;Glutamine-dependent carbamoyl-phosphate synthase;Aspartate carbamoyltransferase;Dihydroorotase	CAD	533290000	1424900000	730990000	1.37072
P01876;P01877;P0DOX2	P01876;P01877;P0DOX2	Calreticulin	CALR	128190000	1302600000	282780000	2.20594
P49792;P0DJD0;P0DJD1;Q99666;O14715;Q99666-2	P49792	Calumenin	CALU	1	28985000	5179100	5179100
Q9Y6X3;Q9Y6X3-3;Q9Y6X3-2	Q9Y6X3	Calnexin	CANX	145980000	2534600000	376650000	2.58015
Q9P015	Q9P015	Adenylyl cyclase-associated protein 1	CAP1	10817000	381460000	26321000	2.4333
P35659-2;P35659	P35659-2;P35659	Calpain-1 catalytic subunit	CAPN1	201590000	424560000	449350000	2.22903
Q14152;Q14152-2	Q14152;Q14152-2	Calpain small subunit 1	CAPNS1	29651000	151650000	34754000	1.1721
Q6P4E1-3;Q6P4E1-2;Q6P4E1-5;Q6P4E1;Q6P4E1-4	Q6P4E1-3;Q6P4E1-2;Q6P4E1-5;Q6P4E1;Q6P4E1-4	F-actin-capping protein subunit alpha-2	CAPZA2	71596000	59688000	86504000	1.20822
O00592-2;O00592	O00592-2;O00592	F-actin-capping protein subunit beta	CAPZB	24490000	185560000	36486000	1.48983
O60879-2;O60879-3;O60879	O60879-2;O60879-3;O60879	Histone-arginine methyltransferase CARM1	CARM1	1	126980000	56693000	56693000
Q15629-2;Q15629	Q15629-2;Q15629	Cysteine--tRNA ligase, cytoplasmic	CARS	90497000	87484000	58671000	0.64832
Q8N1G4	Q8N1G4	Caspase-14;Caspase-14 subunit p17, mature form;Caspase-14 subunit p10, mature form;Caspase-14 subunit p20, intermediate form;Caspase-14 subunit p8, intermediate form	CASP14	585450000	10622000	720940000	1.23143
P26368-2;P26368	P26368-2;P26368	Caspase-3;Caspase-3 subunit p17;Caspase-3 subunit p12	CASP3	1	8113900	12297000	12297000
Q01780-2;Q01780	Q01780-2;Q01780	Catalase	CAT	71181000	112210000	87627000	1.23104
P07942	P07942	Carbonyl reductase [NADPH] 1	CBR1	1	141680000	11882000	11882000
O95833	O95833	Cystathionine beta-synthase	CBS	2832200	10183000	1	3.53082e-07
Q8TAQ2;Q8TAQ2-2;Q8TAQ2-3	Q8TAQ2;Q8TAQ2-2;Q8TAQ2-3	Cell cycle and apoptosis regulator protein 2	CCAR2	5325800	1387900000	7715300	1.44866
Q9BTT0;Q9BTT0-3;Q9BTT0-2	Q9BTT0;Q9BTT0-3	Coiled-coil domain-containing protein 47	CCDC47	52774000	21269000	57859000	1.09635
P10253	P10253	T-complex protein 1 subunit beta	CCT2	581180000	516590000	609220000	1.04825
P09525;P09525-2	P09525;P09525-2	T-complex protein 1 subunit gamma	CCT3	940280000	766360000	1028500000	1.09382
Q14165	Q14165	T-complex protein 1 subunit delta	CCT4	1031500000	434790000	1210900000	1.17392
O75153;Q9Y5I4-2;Q9Y5I4	O75153	T-complex protein 1 subunit epsilon	CCT5	532730000	888730000	626020000	1.17512
Q14444-2;Q14444	Q14444-2;Q14444	T-complex protein 1 subunit zeta	CCT6A	622840000	466260000	790490000	1.26917
P26641;P26641-2	P26641;P26641-2	T-complex protein 1 subunit eta	CCT7	605650000	592650000	760410000	1.25553
Q96HP0	Q96HP0	T-complex protein 1 subunit theta	CCT8	953890000	684250000	1008300000	1.05704
Q9C0B1-4;Q9C0B1-2;Q9C0B1;Q9C0B1-3	Q9C0B1-4;Q9C0B1-2;Q9C0B1;Q9C0B1-3	Cell division cycle protein 23 homolog	CDC23	1	1	36006000	36006000
Q7Z3B4-3;Q7Z3B4;Q7Z3B4-2	Q7Z3B4-3;Q7Z3B4;Q7Z3B4-2	Hsp90 co-chaperone Cdc37;Hsp90 co-chaperone Cdc37, N-terminally processed	CDC37	4927300	43597000	25443000	5.16368
Q16563-2;Q16563	Q16563-2;Q16563	Pre-mRNA-processing factor 17	CDC40	1	4323600	1	1
Q03252	Q03252	Serine/threonine-protein kinase MRCK beta	CDC42BPB	12854000	175450000	15933000	1.23954
Q96JP9-2;Q96JP9	Q96JP9-2;Q96JP9	Serine/threonine-protein kinase MRCK gamma	CDC42BPG	19455000	49415000	1	5.14007e-08
P04406;P04406-2;O14556	P04406;P04406-2	Cell division cycle 5-like protein	CDC5L	1	19470000	14507000	14507000
O00764;O00764-3;O00764-2	O00764;O00764-3;O00764-2	Cadherin-1;E-Cad/CTF1;E-Cad/CTF2;E-Cad/CTF3	CDH1	1	69334000	21134000	21134000
Q8IWX8	Q8IWX8	Cadherin-related family member 1	CDHR1	1	1	126630000	126630000
Q9NUL3-6;Q9NUL3-8;Q9NUL3-3;Q9NUL3-7;Q9NUL3-2;Q9NUL3	Q9NUL3-6;Q9NUL3-8;Q9NUL3-3;Q9NUL3-7;Q9NUL3-2;Q9NUL3	Cyclin-dependent kinase 1	CDK1	78612000	41809000	87479000	1.11279
Q9UJX6-2;Q9UJX6	Q9UJX6-2;Q9UJX6	Cyclin-dependent kinase 6	CDK6	1	13564000	9043500	9043500
Q01469	Q01469	CDKN2A-interacting protein	CDKN2AIP	16778000	19785000	17454000	1.04029
P61769	P61769	Cat eye syndrome critical region protein 5	CECR5	2860600	83115000	6202800	2.16836
Q8WX92	Q8WX92	Centromere protein V	CENPV	1	1	20474000	20474000
Q13217	Q13217	Ceramide synthase 2	CERS2	1	18881000	47377000	47377000
Q92685	Q92685	Cofilin-1	CFL1	1	33498000	15496000	15496000
P17980	P17980	MICOS complex subunit MIC19	CHCHD3	31586000	37165000	33716000	1.06743
Q15274	Q15274	Chromodomain-helicase-DNA-binding protein 4	CHD4	1	201020000	26153000	26153000
Q13838;Q13838-2	Q13838;Q13838-2	Calcium homeostasis endoplasmic reticulum protein	CHERP	3168000	65950000	8369800	2.64198
P22102;P22102-2	P22102;P22102-2	Charged multivesicular body protein 6	CHMP6	1	5597300	8739400	8739400
Q9H4A4	Q9H4A4	Cirhin	CIRH1A	1	15353000	16684000	16684000
Q8N766-4;Q8N766-3;Q8N766-2;Q8N766	Q8N766-4;Q8N766-3;Q8N766-2;Q8N766	Cytoskeleton-associated protein 4	CKAP4	73596000	665210000	95954000	1.30379
O15294;O15294-3;O15294-2;O15294-4	O15294;O15294-3;O15294-2;O15294-4	Cytoskeleton-associated protein 5	CKAP5	1	66908000	40402000	40402000
Q9Y6X9-2;Q9Y6X9	Q9Y6X9-2;Q9Y6X9	Creatine kinase U-type, mitochondrial	CKMT1A	1	10221000	3415600	3415600
P12236	P12236	CLIP-associating protein 1	CLASP1	1	4033500	5659000	5659000
Q96T76-9;Q96T76;Q96T76-8;Q96T76-5;Q96T76-7	Q96T76-9;Q96T76;Q96T76-8;Q96T76-5	Cardiotrophin-like cytokine factor 1	CLCF1	1	1	52690000	52690000
Q9NZB2;Q9NZB2-6;Q9NZB2-4;Q9NZB2-5;Q9NZB2-2;Q5T035	Q9NZB2;Q9NZB2-6;Q9NZB2-4;Q9NZB2-5;Q9NZB2-2	Chloride intracellular channel protein 1	CLIC1	19511000	857030000	87410000	4.48004
Q01082;Q01082-2;Q01082-3;P11277-3;P11277;P11277-2	Q01082;Q01082-2;Q01082-3	Chloride intracellular channel protein 3	CLIC3	1	21241000	4556500	4556500
P38159;P38159-2;Q96E39;P38159-3;O75526;Q8N7X1	P38159;P38159-2;Q96E39	Clathrin interactor 1	CLINT1	1	8074400	8741500	8741500
Q9UBD9-2;Q9UBD9	Q9UBD9-2;Q9UBD9	Caseinolytic peptidase B protein homolog	CLPB	73990000	1	37488000	0.506663
P52789;P52790	P52789	Cleft lip and palate transmembrane protein 1	CLPTM1	1	12755000	12985000	12985000
Q8IXI2-4;Q8IXI2;Q8IXI2-5;Q8IXI2-2;Q8IXI2-7;Q8IXI2-3;Q8IXI2-6	Q8IXI2-4;Q8IXI2;Q8IXI2-5;Q8IXI2-2;Q8IXI2-7;Q8IXI2-3;Q8IXI2-6	ATP-dependent Clp protease ATP-binding subunit clpX-like, mitochondrial	CLPX	22253000	30973000	1	4.49378e-08
Q15645	Q15645	Clathrin heavy chain 1	CLTC	575930000	8119400000	959200000	1.66548
Q5T8P6-5;Q5T8P6-4;Q5T8P6-3;Q5T8P6-2;Q5T8P6	Q5T8P6-5;Q5T8P6-4;Q5T8P6-3;Q5T8P6-2;Q5T8P6	Clusterin;Clusterin beta chain;Clusterin alpha chain	CLU	24843000	1	17482000	0.703699
O95232;O95232-2	O95232	Carboxymethylenebutenolidase homolog	CMBL	1	16515000	6763100	6763100
Q13098-5;Q13098;Q13098-7;Q13098-6	Q13098-5;Q13098;Q13098-7;Q13098-6	Cytosolic non-specific dipeptidase	CNDP2	131960000	64456000	133460000	1.01137
P48681	P48681	CCR4-NOT transcription complex subunit 1	CNOT1	72093000	222760000	83553000	1.15896
O00148;O00148-2;O00148-3	O00148;O00148-2;O00148-3	Contactin-1	CNTN1	3370500	1491000	9498100	2.81801
P13804;P13804-2	P13804;P13804-2	Bifunctional coenzyme A synthase;Phosphopantetheine adenylyltransferase;Dephospho-CoA kinase	COASY	4781700	26429000	5898400	1.23354
Q9Y2R9	Q9Y2R9	Coatomer subunit beta	COPB1	61705000	243400000	79574000	1.28959
P04844-2;P04844	P04844-2;P04844	Coatomer subunit beta	COPB2	35737000	182000000	44713000	1.25117
Q6DT37	Q6DT37	Coatomer subunit gamma-2	COPG2	61907000	58280000	75599000	1.22117
Q14558;Q14558-2	Q14558;Q14558-2	COP9 signalosome complex subunit 2	COPS2	1	31774000	17837000	17837000
Q13330;Q13330-2	Q13330;Q13330-2	COP9 signalosome complex subunit 3	COPS3	39583000	26889000	50423000	1.27385
Q00341;Q00341-2	Q00341;Q00341-2	Coronin-1B	CORO1B	5404800	105250000	1	1.85021e-07
Q658Y4	Q658Y4	Coronin-1C	CORO1C	127320000	233440000	58247000	0.457485
P23528;Q9Y281-3;Q9Y281	P23528	Carboxypeptidase D	CPD	1	6892400	1	1
O75223	O75223	Copine-1	CPNE1	11199000	35061000	26715000	2.38548
P03973	P03973	Copine-3	CPNE3	52650000	99034000	74409000	1.41328
P30837;O94788-4;O94788-2;O94788-3;P47895;O94788	P30837	Serine/threonine-protein phosphatase CPPED1	CPPED1	7194400	8960600	7432900	1.03315
Q9UI12-2;Q9UI12	Q9UI12-2;Q9UI12	Cleavage and polyadenylation specificity factor subunit 1	CPSF1	13097000	154500000	1	7.63534e-08
P67936;P07951;CON__Q3SX28;P07951-3;P07951-2	P67936;P07951	Cleavage and polyadenylation specificity factor subunit 3	CPSF3	1	28114000	16568000	16568000
P50748;P50748-2	P50748	Carnitine O-acetyltransferase	CRAT	53550000	85797000	97649000	1.82351
Q9P273;Q6N022	Q9P273	Adapter molecule crk	CRK	17083000	16916000	1	5.85377e-08
Q06203	Q06203	Crooked neck-like protein 1	CRNKL1	1	14950000	1	1
Q99829	Q99829	Rootletin	CROCC	1	73504000	21766000	21766000
O00425;O00425-2;Q9NZI8-2;Q9NZI8	O00425	Lambda-crystallin homolog	CRYL1	1	2961900	8190000	8190000
P15924;P15924-3;P15924-2	P15924;P15924-3;P15924-2	Quinone oxidoreductase	CRYZ	195490000	176270000	267120000	1.36641
P50213;P50213-2	P50213;P50213-2	Citrate synthase, mitochondrial	CS	234260000	159340000	394590000	1.68441
Q13162	Q13162	Cystatin-M	CST6	52880000	7800200	13156000	0.24879
Q9UPN4-3;Q9UPN4-2;Q9UPN4	Q9UPN4-3;Q9UPN4-2;Q9UPN4	Catenin alpha-1	CTNNA1	5984600	556240000	9227600	1.54189
Q13765;E9PAV3-2;E9PAV3	Q13765;E9PAV3-2;E9PAV3	Catenin delta-1	CTNND1	306770000	388280000	235760000	0.768524
P10515	P10515	CTP synthase 1	CTPS1	237180000	195430000	137700000	0.580572
O00159-3;O00159;O00159-2	O00159-3;O00159;O00159-2	RNA polymerase-associated protein CTR9 homolog	CTR9	1	30351000	16902000	16902000
Q9NRG7-2;Q9NRG7-3;Q9NRG7	Q9NRG7-2;Q9NRG7-3;Q9NRG7	Cathepsin B;Cathepsin B light chain;Cathepsin B heavy chain	CTSB	30155000	27697000	30198000	1.00143
Q86XP3;Q86XP3-2	Q86XP3;Q86XP3-2	Cathepsin D;Cathepsin D light chain;Cathepsin D heavy chain	CTSD	387190000	59937000	252310000	0.651644
P48739;P48739-2;P48739-3	P48739;P48739-2;P48739-3	Cullin-1	CUL1	1	22665000	1	1
Q9UBS4	Q9UBS4	Cullin-2	CUL2	1	5764200	10440000	10440000
O75489;O75489-2	O75489	Cullin-3	CUL3	1	152470000	1	1
Q9Y3Z3-3;Q9Y3Z3-4;Q9Y3Z3	Q9Y3Z3-3;Q9Y3Z3-4;Q9Y3Z3	Cullin-4A	CUL4A	16878000	11267000	16999000	1.00717
Q6P179-4;Q6P179-2;Q6P179-3;Q6P179	Q6P179-4;Q6P179-2;Q6P179-3;Q6P179	Cullin-4B	CUL4B	31478000	118640000	53839000	1.71037
P54619-2;P54619;P54619-3;Q9UGJ0-2;Q9UGJ0-3;Q9UGJ0	P54619-2;P54619;P54619-3	Homeobox protein cut-like 1;Protein CASP	CUX1	1	19712000	21008000	21008000
Q13547;O15379;O15379-2	Q13547	NADH-cytochrome b5 reductase 3;NADH-cytochrome b5 reductase 3 membrane-bound form;NADH-cytochrome b5 reductase 3 soluble form	CYB5R3	25379000	227500000	43384000	1.70944
Q9NRL3;Q9NRL3-3;Q13033-2;Q13033	Q9NRL3;Q9NRL3-3;Q13033-2;Q13033	Cytochrome c1, heme protein, mitochondrial	CYC1	49075000	94999000	63972000	1.30356
O60884	O60884	Cytochrome P450 2S1	CYP2S1	20582000	12200000	29848000	1.4502
Q8TF05-2;Q8TF05	Q8TF05-2;Q8TF05	Lanosterol 14-alpha demethylase	CYP51A1	19478000	12719000	30624000	1.57224
Q9UIA9;Q9H2T7	Q9UIA9	28S ribosomal protein S29, mitochondrial	DAP3	1	9039800	6238600	6238600
P42285	P42285	Aspartate--tRNA ligase, cytoplasmic	DARS	448080000	422800000	456530000	1.01886
Q5T6V5	Q5T6V5	Aspartate--tRNA ligase, mitochondrial	DARS2	25462000	30813000	28849000	1.13302
O60437	O60437	Death domain-associated protein 6	DAXX	31958000	8582500	15707000	0.491489
P21397	P21397	DAZ-associated protein 1	DAZAP1	25736000	73890000	30353000	1.1794
P55884;P55884-2	P55884;P55884-2	DDB1- and CUL4-associated factor 7	DCAF7	1	13514000	16640000	16640000
Q9ULK4-4;Q9ULK4-5;Q9ULK4-3;Q9ULK4;Q9ULK4-2;Q9ULK4-6	Q9ULK4-4;Q9ULK4-5;Q9ULK4-3;Q9ULK4;Q9ULK4-2	Dynactin subunit 1	DCTN1	175990000	207830000	191450000	1.08785
P45974-2;P45974;Q92995-2;Q92995	P45974-2;P45974	L-xylulose reductase	DCXR	14746000	23571000	15232000	1.03296
Q04656-5;Q04656;Q04656-2;Q04656-3;Q04656-4	Q04656-5;Q04656;Q04656-2;Q04656-3;Q04656-4	DNA damage-binding protein 1	DDB1	3996600	576530000	13992000	3.50098
P42704;Q9NP80-3;Q9NP80-2;Q9NP80	P42704	Dolichyl-diphosphooligosaccharide--protein glycosyltransferase 48 kDa subunit	DDOST	322230000	285980000	452310000	1.40369
Q12768	Q12768	ATP-dependent RNA helicase DDX1	DDX1	56460000	462880000	58913000	1.04345
Q8TDN6	Q8TDN6	Probable ATP-dependent RNA helicase DDX17	DDX17	5264400	464100000	2794100	0.530754
P14314-2;P14314	P14314-2;P14314	ATP-dependent RNA helicase DDX19B;ATP-dependent RNA helicase DDX19A	DDX19B;DDX19A	1	10858000	15724000	15724000
P07099	P07099	Nucleolar RNA helicase 2	DDX21	47131000	404360000	7792000	0.165326
Q9H2V7-5;Q9H2V7-3;Q9H2V7-2;Q9H2V7	Q9H2V7-5;Q9H2V7-3;Q9H2V7-2;Q9H2V7	Probable ATP-dependent RNA helicase DDX23	DDX23	10468000	111320000	11847000	1.13173
Q13283;Q13283-2	Q13283	Probable ATP-dependent RNA helicase DDX27	DDX27	4384800	10907000	1	2.28061e-07
Q9Y697-2;Q9Y697;Q9Y697-3	Q9Y697-2;Q9Y697;Q9Y697-3	ATP-dependent RNA helicase DDX39A	DDX39A	1	18165000	12982000	12982000
Q8TEQ6	Q8TEQ6	Spliceosome RNA helicase DDX39B	DDX39B	60469000	1286400000	351100000	5.80628
P52294	P52294	Probable ATP-dependent RNA helicase DDX41	DDX41	1	2015700	3665300	3665300
Q13155;Q13155-2	Q13155;Q13155-2	ATP-dependent RNA helicase DDX42	DDX42	4177100	114920000	17281000	4.13708
P12830;P12830-2	P12830;P12830-2	ATP-dependent RNA helicase DDX50	DDX50	8817800	6161800	1	1.13407e-07
Q9NW64-2;Q9NW64	Q9NW64-2;Q9NW64	2,4-dienoyl-CoA reductase, mitochondrial	DECR1	133460000	85969000	152590000	1.14334
P12814;P12814-3;P12814-2;P12814-4;P35609-2;P35609;Q08043	P12814;P12814-3;P12814-2;P12814-4	Peroxisomal 2,4-dienoyl-CoA reductase	DECR2	1	6312600	14303000	14303000
Q96RP9;Q96RP9-2	Q96RP9;Q96RP9-2	Delta(24)-sterol reductase	DHCR24	1	7440700	13599000	13599000
Q5JRX3;Q5JRX3-2;Q5JRX3-3	Q5JRX3;Q5JRX3-2;Q5JRX3-3	7-dehydrocholesterol reductase	DHCR7	137170000	70359000	151980000	1.10797
P15880	P15880	Dehydrogenase/reductase SDR family member 7	DHRS7	1	39241000	30988000	30988000
Q9H0U3;Q9H0U3-2	Q9H0U3;Q9H0U3-2	ATP-dependent RNA helicase DHX29	DHX29	10780000	54361000	21478000	1.99239
Q9NR46;Q9NR46-2	Q9NR46;Q9NR46-2	Putative ATP-dependent RNA helicase DHX30	DHX30	42773000	187210000	44677000	1.04451
O15397;O15397-2	O15397;O15397-2	ATP-dependent RNA helicase DHX36	DHX36	1	12023000	1	1
Q9UH62	Q9UH62	ATP-dependent RNA helicase DHX8	DHX8	1	8595100	1	1
Q9Y2L5-2;Q9Y2L5	Q9Y2L5-2;Q9Y2L5	ATP-dependent RNA helicase A	DHX9	830290000	3428100000	1161600000	1.39903
Q9BQG0;Q9BQG0-2	Q9BQG0;Q9BQG0-2	Protein diaphanous homolog 1	DIAPH1	12016000	95150000	22851000	1.90171
Q02790	Q02790	Protein diaphanous homolog 2	DIAPH2	1	7327100	6479200	6479200
Q96PU8-5;Q96PU8-9;Q96PU8-8;Q96PU8-6;Q96PU8-3;Q96PU8	Q96PU8-5;Q96PU8-9;Q96PU8-8;Q96PU8-6;Q96PU8-3;Q96PU8	Exosome complex exonuclease RRP44	DIS3	38246000	76143000	49615000	1.29726
Q9H857-2;Q9H857;Q9H857-3;Q9H857-4	Q9H857-2;Q9H857;Q9H857-3;Q9H857-4	H/ACA ribonucleoprotein complex subunit 4	DKC1	15628000	94069000	41758000	2.672
Q16555;Q16555-2	Q16555;Q16555-2	Dihydrolipoyllysine-residue acetyltransferase component of pyruvate dehydrogenase complex, mitochondrial	DLAT	17184000	66544000	52023000	3.02741
Q9BVK6	Q9BVK6	Dihydrolipoyl dehydrogenase, mitochondrial	DLD	216510000	192030000	312310000	1.44247
O43592	O43592	Dihydrolipoyllysine-residue succinyltransferase component of 2-oxoglutarate dehydrogenase complex, mitochondrial	DLST	5795700	133030000	66795000	11.5249
Q96TA1-2;Q96TA1	Q96TA1-2;Q96TA1	Deleted in malignant brain tumors 1 protein	DMBT1	75143000	10649000	60781000	0.808871
P51858;P51858-2;P51858-3	P51858;P51858-2;P51858-3	DnaJ homolog subfamily A member 1	DNAJA1	12356000	25547000	26330000	2.13095
Q9H4A3-4;Q9H4A3-2;Q9H4A3;Q9H4A3-5;Q9H4A3-6;Q9H4A3-7	Q9H4A3-4;Q9H4A3-2;Q9H4A3;Q9H4A3-5;Q9H4A3-6;Q9H4A3-7	DnaJ homolog subfamily A member 2	DNAJA2	15345000	59078000	24962000	1.62672
P52788-2;P52788	P52788-2;P52788	DnaJ homolog subfamily B member 1	DNAJB1	1	43052000	1	1
Q9UER7-3;Q9UER7-5;Q9UER7-4;Q9UER7-2;Q9UER7	Q9UER7-3;Q9UER7-5;Q9UER7-4;Q9UER7-2;Q9UER7	DnaJ homolog subfamily B member 11	DNAJB11	1	82449000	14134000	14134000
Q9BWS9;Q9BWS9-3;Q9BWS9-2	Q9BWS9;Q9BWS9-3;Q9BWS9-2	DnaJ homolog subfamily C member 10	DNAJC10	1	13586000	19021000	19021000
Q9H0D6;Q9H0D6-2	Q9H0D6;Q9H0D6-2	DnaJ homolog subfamily C member 13	DNAJC13	1	39932000	16005000	16005000
Q5T749	Q5T749	DnaJ homolog subfamily C member 8	DNAJC8	1	39793000	7073700	7073700
Q8N3U4;Q8N3U4-2	Q8N3U4;Q8N3U4-2	DNA (cytosine-5)-methyltransferase 1	DNMT1	2274600	9713600	2806700	1.23393
Q9NZT1	Q9NZT1	Dedicator of cytokinesis protein 7	DOCK7	1	27570000	7990800	7990800
Q96KR1	Q96KR1	Dolichol-phosphate mannosyltransferase subunit 1	DPM1	21622000	29963000	37775000	1.74706
Q53H12	Q53H12	Dihydropyrimidinase-related protein 2	DPYSL2	27989000	280460000	152440000	5.44643
P35637-2;P35637	P35637-2;P35637	Dihydropyrimidinase-related protein 3	DPYSL3	115020000	177100000	317160000	2.75743
Q9GZS3	Q9GZS3	Desmoglein-1	DSG1	662500000	3747700	669200000	1.01011
P56192;P56192-2	P56192;P56192-2	D-tyrosyl-tRNA(Tyr) deacylase 1	DTD1	1	5033900	7161200	7161200
P16152;P16152-2;O75828	P16152;P16152-2	Cytoplasmic dynein 1 intermediate chain 2	DYNC1I2	99110000	144600000	114700000	1.1573
O00267-2;O00267	O00267-2;O00267	Cytoplasmic dynein 1 light intermediate chain 1	DYNC1LI1	12268000	15069000	22635000	1.84504
P31946-2;P31946	P31946-2;P31946	Cytoplasmic dynein 1 light intermediate chain 2	DYNC1LI2	16188000	26892000	30779000	1.90135
Q9HCE0-2;Q9HCE0	Q9HCE0-2;Q9HCE0	Delta(3,5)-Delta(2,4)-dienoyl-CoA isomerase, mitochondrial	ECH1	382420000	146120000	387760000	1.01396
Q8NI36	Q8NI36	Enoyl-CoA hydratase, mitochondrial	ECHS1	8946000	154440000	27241000	3.04505
Q8N1F7;Q8N1F7-2	Q8N1F7;Q8N1F7-2	Enoyl-CoA delta isomerase 1, mitochondrial	ECI1	30715000	221060000	52997000	1.72544
Q99536;Q99536-3;Q99536-2	Q99536;Q99536-3	Enoyl-CoA delta isomerase 2, mitochondrial	ECI2	1	33324000	25490000	25490000
P32119;P32119-2	P32119	Proteasome-associated protein ECM29 homolog	ECM29	1	104380000	11270000	11270000
P18206-2;P18206;P18206-3	P18206-2;P18206	Enhancer of mRNA-decapping protein 4	EDC4	8110700	32907000	8360500	1.0308
P45954-2;P45954	P45954-2;P45954	Early endosome antigen 1	EEA1	10889000	430910000	15016000	1.37901
Q13740-2;Q13740;Q13740-3;Q13740-4	Q13740-2;Q13740	Elongation factor 1-alpha 1;Putative elongation factor 1-alpha-like 3	EEF1A1;EEF1A1P5	6372200000	7225200000	6443300000	1.01116
Q9Y6X4	Q9Y6X4	Elongation factor 1-beta	EEF1B2	1	55502000	29477000	29477000
O95571	O95571	Elongation factor 1-delta	EEF1D	31103000	232570000	60216000	1.93602
Q9UBG0	Q9UBG0	116 kDa U5 small nuclear ribonucleoprotein component	EFTUD2	17944000	431740000	13137000	0.732111
Q7Z7H5-3;Q7Z7H5;Q7Z7H5-2	Q7Z7H5-3;Q7Z7H5;Q7Z7H5-2	Epidermal growth factor receptor	EGFR	1314800	96350000	2680900	2.03902
P00387-2;P00387;P00387-3	P00387-2;P00387;P00387-3	Interferon-induced, double-stranded RNA-activated protein kinase	EIF2AK2	124020000	67498000	288260000	2.3243
O75821	O75821	Translation initiation factor eIF-2B subunit delta	EIF2B4	1	11524000	15301000	15301000
O76027	O76027	Eukaryotic translation initiation factor 2 subunit 1	EIF2S1	54131000	157720000	33618000	0.621049
P11172-3;P11172;P11172-2	P11172-3;P11172;P11172-2	Eukaryotic translation initiation factor 2 subunit 2	EIF2S2	1	81297000	14273000	14273000
O00571-2;O00571;O15523-2;O15523;O15523-3;Q9NQI0-3;Q9NQI0-2;Q9NQI0-4;Q9NQI0	O00571-2;O00571;O15523-2;O15523	Eukaryotic translation initiation factor 2 subunit 3;Putative eukaryotic translation initiation factor 2 subunit 3-like protein	EIF2S3;EIF2S3L	1	296180000	24424000	24424000
O43852;O43852-3;O43852-10;O43852-6;O43852-2;O43852-4;O43852-5;O43852-13;O43852-14;O43852-15;O43852-11;O43852-9;O43852-8;O43852-12;O43852-7	O43852;O43852-3;O43852-10;O43852-6;O43852-2;O43852-4;O43852-5;O43852-13;O43852-14;O43852-15;O43852-11	Eukaryotic translation initiation factor 3 subunit B	EIF3B	68003000	562490000	34606000	0.508889
Q96FZ7	Q96FZ7	Eukaryotic translation initiation factor 3 subunit D	EIF3D	42877000	103500000	37764000	0.880752
P11047;Q9Y6N6	P11047	Eukaryotic translation initiation factor 3 subunit E	EIF3E	1	112470000	26397000	26397000
P52272;P52272-2	P52272;P52272-2	Eukaryotic translation initiation factor 3 subunit F	EIF3F	11672000	88565000	14637000	1.25403
Q07866-8;Q07866-2;Q07866-3;Q07866;Q07866-7;Q07866-5;Q07866-10;Q07866-6;Q07866-4;Q07866-9	Q07866-8;Q07866-2;Q07866-3;Q07866;Q07866-7;Q07866-5;Q07866-10;Q07866-6;Q07866-4;Q07866-9	Eukaryotic translation initiation factor 3 subunit H	EIF3H	1	15471000	7539200	7539200
P68400;Q8NEV1;P68400-2	P68400;Q8NEV1;P68400-2	Eukaryotic translation initiation factor 3 subunit I	EIF3I	6072800	22957000	29778000	4.9035
Q9Y6V7;Q9Y6V7-2	Q9Y6V7;Q9Y6V7-2	Eukaryotic initiation factor 4A-I	EIF4A1	120780000	367590000	136860000	1.13313
Q13835-2;Q13835	Q13835-2;Q13835	Eukaryotic initiation factor 4A-II;Eukaryotic initiation factor 4A-II, N-terminally processed	EIF4A2	15176000	256860000	19973000	1.31609
Q9UNF1-2;Q9UNF1;Q9Y5V3;Q9Y5V3-2	Q9UNF1-2;Q9UNF1	Eukaryotic initiation factor 4A-III;Eukaryotic initiation factor 4A-III, N-terminally processed	EIF4A3	278470000	437110000	306620000	1.10109
Q9P265;Q14689-3;Q14689-2;Q14689-4;Q14689-5;Q14689-6;Q14689	Q9P265	Eukaryotic translation initiation factor 4E	EIF4E	30378000	43034000	43456000	1.43051
Q03154-2;Q03154-4;Q03154;Q03154-3	Q03154-2;Q03154-4;Q03154;Q03154-3	Eukaryotic translation initiation factor 5B	EIF5B	1	146360000	7405200	7405200
O75390	O75390	Eukaryotic translation initiation factor 6	EIF6	3950900	63449000	7755400	1.96295
O15173;O15173-2;O00264	O15173;O15173-2	ELAV-like protein 1	ELAVL1	42676000	206250000	85352000	2
Q15020;Q15020-4;Q15020-2	Q15020;Q15020-4	ER membrane protein complex subunit 3	EMC3	13572000	7272500	16700000	1.23047
Q15149-4;Q15149-7;Q15149-8;Q15149-9;Q15149-5;Q15149-6;Q15149-2;Q15149	Q15149-4;Q15149-7;Q15149-8;Q15149-9;Q15149-5;Q15149-6;Q15149-2;Q15149	Emerin	EMD	28252000	21981000	59946000	2.12183
Q96AC1;Q96AC1-3;Q96AC1-2	Q96AC1;Q96AC1-3;Q96AC1-2	Alpha-enolase	ENO1	1462400000	5779100000	2552600000	1.74549
O15305;O15305-2	O15305;O15305-2	Gamma-enolase	ENO2	1	259850000	35227000	35227000
Q9NYU2-2;Q9NYU2	Q9NYU2-2;Q9NYU2	Bis(5-adenosyl)-triphosphatase ENPP4;Ectonucleotide pyrophosphatase/phosphodiesterase family member 7	ENPP4;ENPP7	1	4239400	1	1
P04083	P04083	Band 4.1-like protein 1	EPB41L1	1	8667500	2828600	2828600
P51665	P51665	Epithelial cell adhesion molecule	EPCAM	84089000	201460000	88745000	1.05537
P49589-3;P49589-2;P49589	P49589-3;P49589-2;P49589	Epoxide hydrolase 1	EPHX1	1	173900000	7284200	7284200
P27635;Q96L21	P27635	Epiplakin	EPPK1	11661000	70221000	38152000	3.27176
Q8ND82	Q8ND82	Bifunctional glutamate/proline--tRNA ligase;Glutamate--tRNA ligase;Proline--tRNA ligase	EPRS	760390000	1416200000	835070000	1.09821
O95782-2;O95782	O95782-2;O95782	Endoplasmic reticulum aminopeptidase 1	ERAP1	12014000	1	1	8.32362e-08
P23526;P23526-2	P23526;P23526-2	Endoplasmic reticulum aminopeptidase 2	ERAP2	1	4929000	8830100	8830100
P82650;P82650-2	P82650	ELKS/Rab6-interacting/CAST family member 1	ERC1	15296000	26518000	22588000	1.47673
P19623	P19623	Endoplasmic reticulum-Golgi intermediate compartment protein 1	ERGIC1	5720500	1	6201200	1.08403
Q14126	Q14126	Endoplasmic reticulum-Golgi intermediate compartment protein 3	ERGIC3	1	4102500	5965800	5965800
P52701-4;P52701-3;P52701;P52701-2	P52701-4;P52701-3;P52701;P52701-2	Erlin-2	ERLIN2	198490000	165100000	296640000	1.49448
Q12873-2;Q12873;Q12873-3	Q12873-2;Q12873;Q12873-3	ERO1-like protein alpha	ERO1L	101050000	224820000	104330000	1.03246
P09936	P09936	Endoplasmic reticulum resident protein 29	ERP29	1	156240000	52922000	52922000
Q14669-4;Q14669;Q14669-2;Q14669-3	Q14669-4;Q14669;Q14669-2;Q14669-3	Endoplasmic reticulum resident protein 44	ERP44	23479000	157760000	14959000	0.637123
Q9Y6E2;Q9Y6E2-2	Q9Y6E2	ESF1 homolog	ESF1	1	5602800	1	1
P63244	P63244	Extended synaptotagmin-2	ESYT2	1	15084000	15486000	15486000
Q9HBE1-4;Q9HBE1-2;Q9HBE1-3;Q9HBE1	Q9HBE1-4;Q9HBE1-2;Q9HBE1-3;Q9HBE1	Eukaryotic peptide chain release factor subunit 1	ETF1	1	52872000	43106000	43106000
Q9NRX1	Q9NRX1	Electron transfer flavoprotein subunit beta	ETFB	48330000	389020000	72986000	1.51016
O43390;O43390-3	O43390;O43390-3	Envoplakin	EVPL	1	86774000	70569000	70569000
Q8IUD2-4;Q8IUD2-2;Q8IUD2-3;Q8IUD2;Q8IUD2-5;O15083	Q8IUD2-4;Q8IUD2-2;Q8IUD2-3;Q8IUD2;Q8IUD2-5	RNA-binding protein EWS	EWSR1	14848000	30579000	14912000	1.00431
Q9UBQ7	Q9UBQ7	Exocyst complex component 6	EXOC6	1	802740	23876000	23876000
P29144	P29144	Exosome complex component RRP42	EXOSC7	1	12147000	5165400	5165400
Q9UBB4;Q9UBB4-2	Q9UBB4;Q9UBB4-2	Exosome complex component RRP43	EXOSC8	13638000	24550000	15548000	1.14005
P01834	P01834	Ezrin	EZR	204940000	1071600000	295140000	1.44013
P19525;P19525-2	P19525;P19525-2	Junctional adhesion molecule A	F11R	1	24101000	16860000	16860000
Q9NUQ2	Q9NUQ2	Fatty acid-binding protein, epidermal	FABP5	55882000	6417400	83150000	1.48796
P00738-2;P00738;P00739;P00739-2	P00738-2;P00738;P00739;P00739-2	FAS-associated factor 2	FAF2	1	7290400	18495000	18495000
Q04917	Q04917	Constitutive coactivator of PPAR-gamma-like protein 1	FAM120A	141730000	264420000	116360000	0.820998
Q9HDC9;Q9HDC9-2	Q9HDC9;Q9HDC9-2	Niban-like protein 1	FAM129B	1	127360000	4761900	4761900
Q8TEX9;Q8TEX9-2	Q8TEX9;Q8TEX9-2	BRISC complex subunit Abro1	FAM175B	1	2591500	1	1
Q6S8J3;A5A3E0;Q9BYX7	Q6S8J3;A5A3E0	Protein FAM91A1	FAM91A1	1	8079300	3620100	3620100
Q96CS3	Q96CS3	Protein FAM98B	FAM98B	1	37076000	23821000	23821000
Q9UGP8	Q9UGP8	Fanconi anemia group I protein	FANCI	14356000	16822000	10675000	0.743592
P51659;P51659-3;P51659-2	P51659;P51659-3;P51659-2	Phenylalanine--tRNA ligase alpha subunit	FARSA	72977000	22797000	87743000	1.20234
O95479	O95479	Phenylalanine--tRNA ligase beta subunit	FARSB	216570000	253120000	195320000	0.901879
P13674-3;P13674-2;P13674	P13674-3;P13674-2;P13674	Fatty acid synthase;[Acyl-carrier-protein] S-acetyltransferase;[Acyl-carrier-protein] S-malonyltransferase;3-oxoacyl-[acyl-carrier-protein] synthase;3-oxoacyl-[acyl-carrier-protein] reductase;3-hydroxyacyl-[acyl-carrier-protein] dehydratase;Enoyl-[acyl-carrier-protein] reductase;Oleoyl-[acyl-carrier-protein] hydrolase	FASN	826920000	3675800000	838240000	1.01369
P61026;P62820-3;P51153;Q92930;P61006-2;P59190-2;P59190	P61026	rRNA 2-O-methyltransferase fibrillarin	FBL	10022000	50543000	47094000	4.69906
Q9P258	Q9P258	Squalene synthase	FDFT1	1	26775000	33921000	33921000
Q96GQ7	Q96GQ7	NADPH:adrenodoxin oxidoreductase, mitochondrial	FDXR	19814000	10312000	48423000	2.44388
P53582	P53582	Ferrochelatase, mitochondrial	FECH	774770000	308490000	1107400000	1.42933
Q7Z2T5;Q7Z2T5-2	Q7Z2T5;Q7Z2T5-2	Flap endonuclease 1	FEN1	81743000	61002000	107010000	1.3091
Q9Y4B6-3;Q9Y4B6-2;Q9Y4B6	Q9Y4B6-3;Q9Y4B6-2;Q9Y4B6	Fumarate hydratase, mitochondrial	FH	1806200	243810000	9327700	5.16427
Q8TC12;Q8TC12-2;Q8TC12-3	Q8TC12;Q8TC12-2;Q8TC12-3	Four and a half LIM domains protein 1	FHL1	1	17456000	14888000	14888000
Q16881-7;Q16881-5;Q16881-2;Q16881-4;Q16881-3;Q16881-6;Q16881	Q16881-7;Q16881-5;Q16881-2;Q16881-4;Q16881-3;Q16881-6;Q16881	Peptidyl-prolyl cis-trans isomerase FKBP4;Peptidyl-prolyl cis-trans isomerase FKBP4, N-terminally processed	FKBP4	108880000	515490000	201030000	1.84634
Q00610-2;Q00610	Q00610-2;Q00610	Peptidyl-prolyl cis-trans isomerase FKBP8	FKBP8	35089000	23671000	63253000	1.80264
P46977;P46977-2	P46977;P46977-2	Peptidyl-prolyl cis-trans isomerase FKBP9	FKBP9	1	135920000	7353900	7353900
Q12765;Q12765-2;Q12765-3	Q12765;Q12765-2;Q12765-3	Protein flightless-1 homolog	FLII	26555000	239710000	20916000	0.787648
Q16775-2;Q16775	Q16775-2;Q16775	Filamin-B	FLNB	22783000	2328300000	9063500	0.397819
O60306	O60306	Filamin-C	FLNC	1	45760000	1	1
Q9Y617;Q9Y617-2	Q9Y617;Q9Y617-2	Flotillin-2	FLOT2	33213000	70390000	21587000	0.649956
Q92905	Q92905	Fibronectin type-III domain-containing protein 3A	FNDC3A	1	13857000	4142700	4142700
Q7Z7K6-3;Q7Z7K6;Q7Z7K6-2	Q7Z7K6-3;Q7Z7K6;Q7Z7K6-2	Focadhesin	FOCAD	10020000	15795000	1	9.98004e-08
Q16610-2;Q16610;Q16610-4	Q16610-2;Q16610;Q16610-4	Fascin	FSCN1	286680000	537430000	578540000	2.01807
Q15631;Q15631-2	Q15631	Far upstream element-binding protein 1	FUBP1	11343000	298070000	11461000	1.0104
Q5VYK3	Q5VYK3	Far upstream element-binding protein 3	FUBP3	44308000	259060000	1	2.25693e-08
Q15257-3;Q15257-2;Q15257;Q15257-4	Q15257-3;Q15257-2;Q15257;Q15257-4	Alpha-(1,6)-fucosyltransferase	FUT8	16094000	7146400	10021000	0.622654
Q16773-2;Q16773	Q16773-2;Q16773	Ras GTPase-activating protein-binding protein 1	G3BP1	1	93626000	21201000	21201000
P04259	P04259	Ras GTPase-activating protein-binding protein 2	G3BP2	7858100	87420000	17146000	2.18195
Q14980-2	Q14980-2	Glucose-6-phosphate 1-dehydrogenase	G6PD	175000000	286570000	175660000	1.00377
P07910-2;P07910;P07910-4;P07910-3;P0DMR1;O60812;B7ZW38;B2RXH8	P07910-2;P07910;P07910-4;P07910-3	Lysosomal alpha-glucosidase;76 kDa lysosomal alpha-glucosidase;70 kDa lysosomal alpha-glucosidase	GAA	49349000	36657000	43891000	0.8894
P36873;P36873-2	P36873;P36873-2	Polypeptide N-acetylgalactosaminyltransferase 2;Polypeptide N-acetylgalactosaminyltransferase 2 soluble form	GALNT2	1	10324000	7932600	7932600
P12956;P12956-2	P12956;P12956-2	Neutral alpha-glucosidase AB	GANAB	113020000	99899000	124700000	1.10334
P13473-2;P13473;P13473-3	P13473-2;P13473;P13473-3	Glyceraldehyde-3-phosphate dehydrogenase	GAPDH	666560000	5293200000	1450800000	2.17655
Q9UIQ6-3;Q9UIQ6-2;Q9UIQ6	Q9UIQ6-3;Q9UIQ6-2;Q9UIQ6	GTPase-activating protein and VPS9 domain-containing protein 1	GAPVD1	1	29732000	11799000	11799000
A0FGR8-2;A0FGR8;A0FGR8-6;A0FGR8-4;A0FGR8-5	A0FGR8-2;A0FGR8;A0FGR8-6;A0FGR8-4	H/ACA ribonucleoprotein complex subunit 1	GAR1	1	4570800	1	1
P24534	P24534	Growth arrest-specific protein 1	GAS1	35697000	1	1	2.80136e-08
Q9Y520-2;Q9Y520-3;Q9Y520-6;Q9Y520-4;Q9Y520-5;Q9Y520;Q9Y520-7	Q9Y520-2;Q9Y520-3;Q9Y520-6;Q9Y520-4;Q9Y520-5;Q9Y520;Q9Y520-7	Protein NipSnap homolog 2	GBAS	32148000	33942000	71883000	2.236
Q9C0D9	Q9C0D9	1,4-alpha-glucan-branching enzyme	GBE1	11298000	51661000	27868000	2.46663
P62987;P62979;P0CG47;P0CG48	P62987;P62979;P0CG47;P0CG48	2-amino-3-ketobutyrate coenzyme A ligase, mitochondrial	GCAT	25292000	1	34184000	1.35157
Q04637-6;Q04637-5;Q04637-4;Q04637-3;Q04637;Q04637-9;Q04637-7;Q04637-8;O43432-4;O43432;O43432-3	Q04637-6;Q04637-5;Q04637-4;Q04637-3;Q04637;Q04637-9;Q04637-7;Q04637-8	GRIP and coiled-coil domain-containing protein 2	GCC2	1	60873000	8534800	8534800
Q9NS69	Q9NS69	Rab GDP dissociation inhibitor beta	GDI2	5195700	441830000	16612000	3.19726
Q5VZK9-2;Q5VZK9;Q5VZK9-3	Q5VZK9-2;Q5VZK9	Glycerophosphodiester phosphodiesterase domain-containing protein 3	GDPD3	1	20613000	3355800	3355800
O95302;O95302-3;O95302-2;Q75LS8	O95302;O95302-3	Gem-associated protein 5	GEMIN5	44144000	120780000	33211000	0.752333
Q5TEU4-2;Q5TEU4	Q5TEU4-2;Q5TEU4	Elongation factor G, mitochondrial	GFM1	1	18822000	16876000	16876000
P19367-4;P19367-2;P19367;P19367-3;Q2TB90;Q2TB90-3;Q2TB90-2	P19367-4;P19367-2;P19367;P19367-3	Glutamine--fructose-6-phosphate aminotransferase [isomerizing] 1	GFPT1	785180000	1176400000	1134600000	1.44502
Q969S3	Q969S3	Gamma-glutamylcyclotransferase	GGCT	31628000	1	1	3.16176e-08
P58107	P58107	Golgi apparatus protein 1	GLG1	112180000	417030000	87986000	0.784329
P39880-9;Q13948-9;Q13948-10;Q13948-2;Q13948;P39880-6;P39880-4;P39880-5;P39880-2;P39880;P39880-3	P39880-9;Q13948-9;Q13948-10;Q13948-2;Q13948;P39880-6;P39880-4;P39880-5;P39880-2;P39880;P39880-3	Glutaminase kidney isoform, mitochondrial	GLS	1	16859000	1	1
P33992	P33992	Mannose-1-phosphate guanyltransferase alpha	GMPPA	9244400	9307600	12580000	1.36082
Q9BZE9;Q9BZE9-2;Q9BZE9-4;Q9BZE9-3	Q9BZE9;Q9BZE9-2;Q9BZE9-4;Q9BZE9-3	Mannose-1-phosphate guanyltransferase beta	GMPPB	1	1188600	1	1
Q8TEU7-2;Q8TEU7-5;Q8TEU7-3;Q8TEU7;Q8TEU7-4;Q8TEU7-6;Q9Y4G8	Q8TEU7-2;Q8TEU7-5;Q8TEU7-3;Q8TEU7;Q8TEU7-4;Q8TEU7-6;Q9Y4G8	GMP synthase [glutamine-hydrolyzing]	GMPS	14580000	32412000	9223300	0.632599
Q9NV06	Q9NV06	Guanine nucleotide-binding protein subunit alpha-11	GNA11	10736000	16049000	17691000	1.64782
Q9BZK3	Q9BZK3	Guanine nucleotide-binding protein G(k) subunit alpha	GNAI3	45840000	76108000	103320000	2.25393
Q9P2X3	Q9P2X3	Guanine nucleotide-binding protein G(s) subunit alpha isoforms short;Guanine nucleotide-binding protein G(s) subunit alpha isoforms XLas	GNAS	108330000	60773000	167140000	1.54288
P61313;P61313-2	P61313	Guanine nucleotide-binding protein G(I)/G(S)/G(T) subunit beta-1	GNB1	31327000	175800000	121310000	3.87238
Q10570	Q10570	Guanine nucleotide-binding protein G(I)/G(S)/G(T) subunit beta-2	GNB2	1	29081000	27719000	27719000
Q9UGI8-2;Q9UGI8	Q9UGI8-2;Q9UGI8	Guanine nucleotide-binding protein subunit beta-2-like 1;Guanine nucleotide-binding protein subunit beta-2-like 1, N-terminally processed	GNB2L1	893570000	746130000	1993200000	2.2306
Q95604;Q31612;P10321	Q95604;Q31612;P10321	Glucosamine-6-phosphate isomerase 1;Glucosamine-6-phosphate isomerase 2	GNPDA1;GNPDA2	1	14515000	13338000	13338000
Q92542-2;Q92542	Q92542-2;Q92542	Golgin subfamily A member 4	GOLGA4	1	7728100	1	1
Q9Y5J1	Q9Y5J1	Golgin subfamily B member 1	GOLGB1	70094000	380770000	112490000	1.60484
Q00796;Q00796-2	Q00796;Q00796-2	Vesicle transport protein GOT1B	GOLT1B	1	13881000	1	1
Q9NXF1-2;Q9NXF1	Q9NXF1-2;Q9NXF1	Aspartate aminotransferase, mitochondrial	GOT2	32198000	594780000	122620000	3.80831
Q9UKL0;Q9P2K3-2;Q9P2K3-4;Q9P2K3;Q9P2K3-3	Q9UKL0;Q9P2K3-2;Q9P2K3-4;Q9P2K3;Q9P2K3-3	Glycerol-3-phosphate dehydrogenase, mitochondrial	GPD2	57236000	68333000	71164000	1.24334
P04280	P04280	Glucose-6-phosphate isomerase	GPI	169960000	1148200000	266590000	1.56855
Q8TEM1;Q8TEM1-2	Q8TEM1;Q8TEM1-2	COP9 signalosome complex subunit 1	GPS1	1	22315000	11710000	11710000
P21796	P21796	Glyoxylate reductase/hydroxypyruvate reductase	GRHPR	1	54704000	88750000	88750000
Q00839-2;Q00839	Q00839-2;Q00839	Glutamate-rich WD repeat-containing protein 1	GRWD1	1	11171000	1200400	1200400
O95490-3;O95490-4;O95490-2;O95490-5;O95490;O95490-7;O95490-6	O95490-3;O95490-4;O95490-2;O95490-5;O95490;O95490-7;O95490-6	Gasdermin-A	GSDMA	78001000	9270200	94508000	1.21163
Q6UXN9	Q6UXN9	Eukaryotic peptide chain release factor GTP-binding subunit ERF3A;Eukaryotic peptide chain release factor GTP-binding subunit ERF3B	GSPT1;GSPT2	54852000	81979000	65904000	1.20149
Q13617;Q13617-2	Q13617;Q13617-2	Glutathione reductase, mitochondrial	GSR	26268000	293360000	25042000	0.953327
Q9Y512	Q9Y512	Glutathione synthetase	GSS	1	43615000	13045000	13045000
Q8WUM0	Q8WUM0	Glutathione S-transferase Mu 3	GSTM3	68137000	357970000	74428000	1.09233
O43707;O43707-2;O43707-3	O43707;O43707-2;O43707-3	Glutathione S-transferase omega-1	GSTO1	6718800	298420000	16306000	2.42692
P00491	P00491	General transcription factor 3C polypeptide 2	GTF3C2	1	3625400	6031200	6031200
Q8TDL5;Q8TDL5-2	Q8TDL5	General transcription factor 3C polypeptide 3	GTF3C3	1	17915000	5501100	5501100
Q15031	Q15031	Histone H1x	H1FX	11110000	52973000	18769000	1.68938
O15260;O15260-2;O15260-3	O15260;O15260-2;O15260-3	GDH/6PGL endoplasmic bifunctional protein;Glucose 1-dehydrogenase;6-phosphogluconolactonase	H6PD	1	36822000	3879200	3879200
P49840	P49840	Hydroxyacyl-coenzyme A dehydrogenase, mitochondrial	HADH	52171000	28619000	59255000	1.13578
P67775;P62714;P67775-2	P67775;P62714;P67775-2	Trifunctional enzyme subunit beta, mitochondrial;3-ketoacyl-CoA thiolase	HADHB	217370000	212720000	245350000	1.12872
P61978-3	P61978-3	Hydroxyacylglutathione hydrolase, mitochondrial	HAGH	1	2922000	5715300	5715300
P23284	P23284	Histone acetyltransferase type B catalytic subunit	HAT1	11828000	16898000	14185000	1.19927
O00429-4;O00429-5;O00429-3;O00429-2;O00429;O00429-8;O00429-6;O00429-7	O00429-4;O00429-5;O00429-3;O00429-2;O00429;O00429-8;O00429-6;O00429-7	Host cell factor 1;HCF N-terminal chain 1;HCF N-terminal chain 2;HCF N-terminal chain 3;HCF N-terminal chain 4;HCF N-terminal chain 5;HCF N-terminal chain 6;HCF C-terminal chain 1;HCF C-terminal chain 2;HCF C-terminal chain 3;HCF C-terminal chain 4;HCF C-terminal chain 5;HCF C-terminal chain 6	HCFC1	5924300	159820000	21857000	3.68938
P04745;P19961;P04746;P19961-2;P04746-2;CON__Q3MHH8	P04745;P19961;P04746;P19961-2	Histone deacetylase 1	HDAC1	3949900	40884000	19038000	4.81987
Q06136;Q06136-2	Q06136	Histone deacetylase 2	HDAC2	24197000	64226000	31288000	1.29305
P29508;P29508-2;P48594	P29508;P29508-2;P48594	Histone deacetylase 6	HDAC6	8663100	21799000	12953000	1.49519
P11216;P11217-2;P06737-2;P11217;P06737	P11216	Vigilin	HDLBP	1	866340000	5208200	5208200
Q99880;Q99879;Q99877;Q93079;Q8N257;Q5QNW6;Q16778;P62807;P58876;P57053;P33778;P23527;P06899;O60814;Q5QNW6-2;Q96A08	Q99880;Q99879;Q99877;Q93079;Q8N257;Q5QNW6;Q16778;P62807;P58876;P57053;P33778;P23527;P06899;O60814;Q5QNW6-2;Q96A08	HEAT repeat-containing protein 1;HEAT repeat-containing protein 1, N-terminally processed	HEATR1	32477000	135530000	33302000	1.0254
P22735;P22735-2	P22735;P22735-2	Lymphoid-specific helicase	HELLS	5011900	1	6806700	1.35811
P23381;P23381-2	P23381;P23381-2	Beta-hexosaminidase subunit alpha	HEXA	35432000	12336000	41059000	1.15881
Q99873-3;Q99873-2;Q99873;Q99873-5;Q9NR22-2;Q9NR22	Q99873-3;Q99873-2;Q99873;Q99873-5	Beta-hexosaminidase subunit beta;Beta-hexosaminidase subunit beta chain B;Beta-hexosaminidase subunit beta chain A	HEXB	3547100	57459000	4530600	1.27727
P16144-4;P16144-2;P16144-3;P16144;P16144-5	P16144-4;P16144-2;P16144-3;P16144;P16144-5	Hepatocyte growth factor-regulated tyrosine kinase substrate	HGS	1	20537000	1	1
O96019;O96019-2;O94805	O96019;O96019-2	3-hydroxyisobutyryl-CoA hydrolase, mitochondrial	HIBCH	21509000	14756000	22721000	1.05635
P60228	P60228	Histone H1.5	HIST1H1B	1	20533000	1	1
Q14683	Q14683	Histone H2A type 1-J;Histone H2A type 1-H;Histone H2A.J;Histone H2A type 2-C;Histone H2A type 1-C;Histone H2A type 3;Histone H2A type 2-A;Histone H2A type 1-D;Histone H2A type 1;Histone H2A type 1-B/E;Histone H2A.V;Histone H2A.Z;Histone H2A type 1-A;Histone H2AX	HIST1H2AJ;HIST1H2AH;H2AFJ;HIST2H2AC;HIST1H2AC;HIST3H2A;HIST2H2AA3;HIST1H2AD;HIST1H2AG;HIST1H2AB;H2AFV;H2AFZ;HIST1H2AA;H2AFX	38120000	2563700	41114000	1.07854
P61201;P61201-2	P61201;P61201-2	Histone H2B type 1-L;Histone H2B type 1-M;Histone H2B type 1-N;Histone H2B type 1-H;Histone H2B type 3-B;Histone H2B type 2-F;Histone H2B type 2-E;Histone H2B type 1-C/E/F/G/I;Histone H2B type 1-D;Histone H2B type F-S;Histone H2B type 1-B;Histone H2B type 1-O;Histone H2B type 1-J;Histone H2B type 1-K;Histone H2B type 1-A	HIST1H2BL;HIST1H2BM;HIST1H2BN;HIST1H2BH;HIST3H2BB;HIST2H2BF;HIST2H2BE;HIST1H2BC;HIST1H2BD;H2BFS;HIST1H2BB;HIST1H2BO;HIST1H2BJ;HIST1H2BK;HIST1H2BA	12296000	9090200	1	8.13273e-08
P15121;C9JRZ8;C9JRZ8-2	P15121	Histone H4	HIST1H4A	79270000	23042000	59686000	0.752946
P55060-3;P55060;P55060-4;P55060-2	P55060-3;P55060;P55060-4	Hexokinase-1	HK1	2316000	261400000	19713000	8.51166
P48637;P48637-2	P48637;P48637-2	Hexokinase-2	HK2	3074100	2438300	1	3.25298e-07
P31930	P31930	HLA class I histocompatibility antigen, A-24 alpha chain;HLA class I histocompatibility antigen, A-36 alpha chain;HLA class I histocompatibility antigen, A-1 alpha chain;HLA class I histocompatibility antigen, A-11 alpha chain;HLA class I histocompatibility antigen, A-3 alpha chain;HLA class I histocompatibility antigen, A-23 alpha chain;HLA class I histocompatibility antigen, A-30 alpha chain	HLA-A	40560000	40605000	174980000	4.3141
P00533;P00533-4;P00533-3;P00533-2	P00533;P00533-4;P00533-3;P00533-2	HLA class I histocompatibility antigen, B-35 alpha chain;HLA class I histocompatibility antigen, B-78 alpha chain;HLA class I histocompatibility antigen, B-53 alpha chain;HLA class I histocompatibility antigen, B-52 alpha chain;HLA class I histocompatibility antigen, B-51 alpha chain;HLA class I histocompatibility antigen, B-58 alpha chain;HLA class I histocompatibility antigen, B-59 alpha chain;…	HLA-B;HLA-C	1	12850000	11072000	11072000
O94776;O94776-2	O94776;O94776-2	HLA class I histocompatibility antigen, Cw-17 alpha chain;HLA class I histocompatibility antigen, B-73 alpha chain;HLA class I histocompatibility antigen, Cw-7 alpha chain	HLA-C;HLA-B	5208700	6990700	11048000	2.12107
P09651-2;P09651;P09651-3;Q32P51	P09651-2;P09651;P09651-3;Q32P51	Minor histocompatibility antigen H13	HM13	10932000	11983000	32518000	2.97457
O14617-5;O14617-4;O14617;O14617-2;O14617-3	O14617-5;O14617-4;O14617;O14617-2;O14617-3	High mobility group protein B1;Putative high mobility group protein B1-like 1	HMGB1;HMGB1P1	418710000	683170000	598380000	1.4291
Q8TB61-5;Q8TB61-4;Q8TB61-3;Q8TB61-2;Q8TB61	Q8TB61-5;Q8TB61-4;Q8TB61-3;Q8TB61-2;Q8TB61	High mobility group protein B2	HMGB2	195840000	340340000	245790000	1.25506
Q9BRR6-4;Q9BRR6-3;Q9BRR6-2;Q9BRR6	Q9BRR6-4;Q9BRR6-3;Q9BRR6-2;Q9BRR6	High mobility group protein B3	HMGB3	1	47494000	11066000	11066000
Q5BJF6-2;Q5BJF6-3;Q5BJF6-4;Q5BJF6	Q5BJF6-2;Q5BJF6-3;Q5BJF6-4;Q5BJF6	Hydroxymethylglutaryl-CoA lyase, mitochondrial	HMGCL	28716000	12608000	33370000	1.16207
P32969	P32969	Heterogeneous nuclear ribonucleoprotein A0	HNRNPA0	1	206670000	70957000	70957000
P30084	P30084	Heterogeneous nuclear ribonucleoprotein A1;Heterogeneous nuclear ribonucleoprotein A1, N-terminally processed;Heterogeneous nuclear ribonucleoprotein A1-like 2	HNRNPA1;HNRNPA1L2	12291000	1364200000	21158000	1.72142
Q96DA0	Q96DA0	Heterogeneous nuclear ribonucleoprotein A3	HNRNPA3	30101000	898030000	69999000	2.32547
O43795-2	O43795-2	Heterogeneous nuclear ribonucleoprotein A/B	HNRNPAB	1	284770000	46739000	46739000
P00492;Q9NRG1-2;Q9NRG1	P00492	Heterogeneous nuclear ribonucleoproteins C1/C2	HNRNPC	30517000	1831500000	365970000	11.9923
P19338	P19338	Heterogeneous nuclear ribonucleoprotein D0	HNRNPD	9068600	482760000	67545000	7.44823
P52597	P52597	Heterogeneous nuclear ribonucleoprotein D-like	HNRNPDL	1	94947000	18757000	18757000
Q9BXT2	Q9BXT2	Heterogeneous nuclear ribonucleoprotein H3	HNRNPH3	1	81574000	24039000	24039000
P26640;P26640-2	P26640	Heterogeneous nuclear ribonucleoprotein K	HNRNPK	111970000	1313500000	202700000	1.81031
P31943	P31943	Heterogeneous nuclear ribonucleoprotein L	HNRNPL	9857800	785990000	30273000	3.07097
Q8TC07-2;Q8TC07-3;Q8TC07	Q8TC07-2;Q8TC07-3;Q8TC07	Heterogeneous nuclear ribonucleoprotein R	HNRNPR	1	2573200	1	1
P22234;P22234-2	P22234;P22234-2	Heterogeneous nuclear ribonucleoprotein R	HNRNPR	23598000	1261000000	78677000	3.33405
A6NHQ2	A6NHQ2	Heterogeneous nuclear ribonucleoprotein U-like protein 1	HNRNPUL1	15861000	298020000	44348000	2.79604
Q15436;Q15436-2	Q15436;Q15436-2	Heterogeneous nuclear ribonucleoprotein U-like protein 2	HNRNPUL2	1	451900000	1	1
Q9HB07	Q9HB07	Haptoglobin;Haptoglobin alpha chain;Haptoglobin beta chain;Haptoglobin-related protein	HP;HPR	92116000	19984000	217120000	2.35703
Q14764	Q14764	Hypoxanthine-guanine phosphoribosyltransferase	HPRT1	1	29202000	8552400	8552400
Q06323;Q06323-3;Q06323-2	Q06323;Q06323-3;Q06323-2	3-hydroxyacyl-CoA dehydrogenase type-2	HSD17B10	1726600	267530000	12751000	7.38503
O75934	O75934	Estradiol 17-beta-dehydrogenase 11	HSD17B11	12509000	36095000	45076000	3.60349
P0DOX8;B9A064;P0CG04	P0DOX8;B9A064;P0CG04	Very-long-chain 3-oxoacyl-CoA reductase	HSD17B12	349660000	172160000	514480000	1.47137
O60701-2;O60701;O60701-3	O60701-2;O60701;O60701-3	Peroxisomal multifunctional enzyme type 2;(3R)-hydroxyacyl-CoA dehydrogenase;Enoyl-CoA hydratase 2	HSD17B4	40752000	430980000	110490000	2.71128
P35249;P35249-2	P35249;P35249-2	Inactive hydroxysteroid dehydrogenase-like protein 1	HSDL1	1	1	1	1
Q92688-2;Q92688	Q92688-2;Q92688	Hydroxysteroid dehydrogenase-like protein 2	HSDL2	1	18992000	27103000	27103000
Q96RQ3	Q96RQ3	Heat shock protein HSP 90-alpha	HSP90AA1	450700000	6906500000	681530000	1.51216
Q12996;Q12996-2	Q12996	Heat shock protein HSP 90-beta	HSP90AB1	1664600000	13443000000	2394500000	1.43848
Q9BVA1;Q13885	Q9BVA1;Q13885	Putative heat shock protein HSP 90-beta 2	HSP90AB2P	1	237010000	34494000	34494000
P43243;P43243-2	P43243	Putative heat shock protein HSP 90-beta 4	HSP90AB4P	10092000	102820000	12120000	1.20095
Q9NYY8-2;Q9NYY8	Q9NYY8-2;Q9NYY8	Heat shock 70 kDa protein 1B;Heat shock 70 kDa protein 1A	HSPA1B;HSPA1A	287100000	2528400000	429840000	1.49718
P33527-8;P33527-6;P33527-7;P33527-5;P33527-4;P33527-2;P33527-3;P33527;P33527-9	P33527-8;P33527-6;P33527-7;P33527-5;P33527-4;P33527-2;P33527-3;P33527;P33527-9	78 kDa glucose-regulated protein	HSPA5	1151800000	6845000000	1333000000	1.15732
Q96QK1	Q96QK1	Heat shock 70 kDa protein 6;Putative heat shock 70 kDa protein 7	HSPA6;HSPA7	253520000	1962100000	344330000	1.3582
Q9UKK9	Q9UKK9	Heat shock cognate 71 kDa protein	HSPA8	698630000	4711400000	1003300000	1.4361
Q14141-2;Q14141-4;Q14141;Q14141-3	Q14141-2;Q14141-4;Q14141;Q14141-3	Stress-70 protein, mitochondrial	HSPA9	391300000	2314000000	555310000	1.41914
Q01130-2;Q01130;Q9BRL6-2;Q9BRL6	Q01130-2;Q01130;Q9BRL6-2;Q9BRL6	Heat shock protein beta-1	HSPB1	1038300000	1406000000	1179600000	1.13609
Q15165-3;Q15165-1;Q15165	Q15165-3;Q15165-1;Q15165	60 kDa heat shock protein, mitochondrial	HSPD1	989380000	6523300000	1365300000	1.37996
Q9UNF0-2;Q9UNF0	Q9UNF0-2;Q9UNF0	E3 ubiquitin-protein ligase HUWE1	HUWE1	118450000	1150700000	122540000	1.03453
Q15291-2;Q15291	Q15291-2;Q15291	Hypoxia up-regulated protein 1	HYOU1	342400000	2048500000	474130000	1.38473
O95969	O95969	Isoleucine--tRNA ligase, cytoplasmic	IARS	726490000	1920600000	857340000	1.18011
Q9H3P7	Q9H3P7	Intercellular adhesion molecule 1	ICAM1	2410600	81994000	2992500	1.24139
Q15738	Q15738	Insulin-degrading enzyme	IDE	1	20382000	45745000	45745000
Q9NZD8-2;Q9NZD8	Q9NZD8-2;Q9NZD8	Isocitrate dehydrogenase [NADP], mitochondrial	IDH2	1138500000	353770000	1410600000	1.239
Q9Y5X3;Q9Y5X3-2	Q9Y5X3	Isocitrate dehydrogenase [NAD] subunit beta, mitochondrial	IDH3B	139130000	49865000	157760000	1.1339
P42126-2;P42126	P42126-2;P42126	Insulin-like growth factor 2 mRNA-binding protein 2	IGF2BP2	12880000	39112000	59682000	4.6337
Q7KZ85;Q7KZ85-3;Q7KZ85-2	Q7KZ85	Insulin-like growth factor 2 mRNA-binding protein 3	IGF2BP3	72057000	127750000	142080000	1.97177
Q8WW22-3;Q8WW22;Q8WW22-2	Q8WW22-3;Q8WW22;Q8WW22-2	Cation-independent mannose-6-phosphate receptor	IGF2R	237430000	670420000	260110000	1.09552
P07737;CON__P02584	P07737	Immunoglobulin J chain	IGJ	1065900000	65848000	1020400000	0.957313
O43291-2;O43291	O43291-2;O43291	Ig kappa chain V-II region RPMI 6410;Ig kappa chain V-II region FR;Ig kappa chain V-II region Cum	IGKV A18;IGKV2D-26;IGKV2D-30;IGKV2D-29;IGKV2D-28;IGKV2-40	53364000	5015300	1	1.87392e-08
Q9H0C8	Q9H0C8	Ig kappa chain V-III region POM	IGKV3D-7	17992000	1	1	5.55803e-08
P07954-2;P07954	P07954-2;P07954	Ig lambda-6 chain C region;Ig lambda-7 chain C region	IGLC6;IGLC7	109330000	11812000	122920000	1.1243
P20340-2;P20340;P20340-4;Q9NRW1;P20340-3;Q9NRW1-2;Q53S08;Q14964	P20340-2;P20340;P20340-4;Q9NRW1;P20340-3;Q9NRW1-2	Immunoglobulin superfamily member 1	IGSF1	12099000	1	9492400	0.784561
Q9BWD1;Q9BWD1-2	Q9BWD1;Q9BWD1-2	Protein Red	IK	1	8096000	11145000	11145000
Q9NVA2;Q9NVA2-2	Q9NVA2;Q9NVA2-2	Elongator complex protein 1	IKBKAP	1	31426000	11592000	11592000
Q96AQ6-3;Q96AQ6-2;Q96AQ6	Q96AQ6-3;Q96AQ6-2;Q96AQ6	Interleukin enhancer-binding factor 2	ILF2	18913000	747680000	170460000	9.01285
Q9NNW7-2;Q9NNW7;Q9NNW7-3;Q9NNW7-4	Q9NNW7-2;Q9NNW7;Q9NNW7-3	Interleukin enhancer-binding factor 3	ILF3	14601000	1192500000	80530000	5.51538
Q7L576;Q7L576-2;Q7L576-3	Q7L576;Q7L576-2	Integrin-linked kinase-associated serine/threonine phosphatase 2C	ILKAP	1	7401200	3900400	3900400
Q02338	Q02338	Acetolactate synthase-like protein	ILVBL	1	21402000	4659400	4659400
Q9NVH0-2;Q9NVH0	Q9NVH0-2;Q9NVH0	MICOS complex subunit MIC60	IMMT	268420000	419640000	358870000	1.33697
Q9HD45	Q9HD45	Inositol monophosphatase 1	IMPA1	1	9689400	15116000	15116000
Q03518	Q03518	Inosine-5-monophosphate dehydrogenase 2	IMPDH2	4518200	209430000	27710000	6.13297
Q14C86-3;Q14C86-4;Q14C86-5;Q14C86-2;Q14C86;Q14C86-6	Q14C86-3;Q14C86-4;Q14C86-5;Q14C86-2;Q14C86;Q14C86-6	Integrator complex subunit 1	INTS1	1	20167000	5365700	5365700
Q9UJX2;Q9UJX2-3;Q9UJX2-2	Q9UJX2;Q9UJX2-3	Importin-4	IPO4	1	66879000	12903000	12903000
Q6P1M3-2;Q6P1M3;Q6P1M3-3;Q9Y2K9	Q6P1M3-2;Q6P1M3	Importin-7	IPO7	46263000	739670000	79707000	1.72291
P51991	P51991	Importin-8	IPO8	1	1	16896000	16896000
Q9BZE1	Q9BZE1	Inositol-3-phosphate synthase 1	ISYNA1	1	21029000	48780000	48780000
Q8NBQ5	Q8NBQ5	Integrin alpha-2	ITGA2	99718000	744440000	37529000	0.376351
Q9NRW7;Q9NRW7-2	Q9NRW7;Q9NRW7-2	Integrin beta-1	ITGB1	4798000	196460000	13843000	2.88516
P52306;P52306-5;P52306-6;P52306-2;P52306-3;P52306-4	P52306;P52306-5;P52306-6;P52306-2;P52306-3;P52306-4	Integrin beta-4	ITGB4	1	160540000	14371000	14371000
P46926;P46926-2;Q8TDQ7-3;Q8TDQ7;Q8TDQ7-2;Q8TDQ7-4;Q8TDQ7-5	P46926;P46926-2;Q8TDQ7-3;Q8TDQ7;Q8TDQ7-2;Q8TDQ7-4;Q8TDQ7-5	Influenza virus NS1A-binding protein	IVNS1ABP	5454000	8257300	1	1.83352e-07
P00505;P00505-2	P00505;P00505-2	Junction plakoglobin	JUP	448740000	985910000	319620000	0.712261
Q9NUQ8-2;Q9NUQ8	Q9NUQ8-2;Q9NUQ8	Lysine--tRNA ligase	KARS	208320000	177480000	215140000	1.03274
P07355;P07355-2;A6NMY6	P07355;P07355-2;A6NMY6	KDEL motif-containing protein 2	KDELC2	9206000	11762000	10086000	1.09559
Q8NBJ5	Q8NBJ5	KH domain-containing, RNA-binding, signal transduction-associated protein 1	KHDRBS1	1	43594000	10409000	10409000
Q7L5L3;Q7L5L3-1	Q7L5L3;Q7L5L3-1	Far upstream element-binding protein 2	KHSRP	9944300	562960000	32381000	3.25624
P31146	P31146	Pumilio domain-containing protein KIAA0020	KIAA0020	1	5431600	45892000	45892000
P54578;P54578-2;P54578-3	P54578;P54578-2;P54578-3	WASH complex subunit strumpellin	KIAA0196	1	25444000	6734400	6734400
Q63HN8;Q63HN8-4;Q63HN8-5;Q63HN8-6	Q63HN8;Q63HN8-4	Protein virilizer homolog	KIAA1429	1	5030600	397370	397370
O43809	O43809	LisH domain and HEAT repeat-containing protein KIAA1468	KIAA1468	1	23428000	1	1
Q9Y230;Q9Y230-2	Q9Y230;Q9Y230-2	Shootin-1	KIAA1598	1	45168000	14215000	14215000
Q9UHD1-2;Q9UHD1	Q9UHD1-2;Q9UHD1	Kinesin-1 heavy chain	KIF5B	204670000	338850000	288570000	1.40993
P78417-3;P78417;P78417-2	P78417-3;P78417;P78417-2	Kinetochore-associated protein 1	KNTC1	1	11142000	27580000	27580000
Q01518;Q01518-2;P40123-3;P40123-2;P40123	Q01518;Q01518-2	Importin subunit alpha-4	KPNA3	1	13035000	28001000	28001000
P38117;P38117-2	P38117;P38117-2	Importin subunit alpha-7;Importin subunit alpha-6	KPNA6;KPNA5	26648000	10660000	28525000	1.07044
Q92896;Q92896-3;Q92896-2	Q92896;Q92896-3;Q92896-2	Keratin, type I cytoskeletal 18	KRT18	2906600000	9563800000	3116200000	1.07211
Q12905	Q12905	Keratin, type II cytoskeletal 2 epidermal	KRT2	191440000000	11377000000	121510000000	0.634716
Q15024	Q15024	Keratin, type II cytoskeletal 6B	KRT6B	68054000	1	116260000	1.70835
Q9UM22-3;Q9UM22	Q9UM22-3;Q9UM22	Kinectin	KTN1	51331000	1171400000	71316000	1.38934
Q15293;Q15293-2	Q15293;Q15293-2	Laminin subunit alpha-5	LAMA5	1	1	1	1
Q9NPD8	Q9NPD8	LanC-like protein 1	LANCL1	18811000	9953300	10853000	0.57695
P06733;P06733-2;P13929-3;P13929-2;P13929	P06733;P06733-2	Cytosol aminopeptidase	LAP3	1	63309000	1091000	1091000
Q14677;Q14677-3;Q14677-2	Q14677;Q14677-3;Q14677-2	Leucine--tRNA ligase, cytoplasmic	LARS	146140000	489130000	168740000	1.15465
Q8N201	Q8N201	Ribosomal biogenesis protein LAS1L	LAS1L	1	35494000	29896000	29896000
P05534;P30455;P30443;P13746;P04439;P30447;P13746-2;P16188;P01893;P30512;P30459;P30457;P30456;P30453;P30450;P18462;P16190;P16189;P10314;Q09160;P17693-6;P17693-2;P17693-5;P17693;P13747	P05534;P30455;P30443;P13746;P04439;P30447;P13746-2;P16188	Lipocalin-15	LCN15	1	1	51149000	51149000
O95470	O95470	Neutrophil gelatinase-associated lipocalin	LCN2	56109000	9567000	57076000	1.01723
Q9NS86	Q9NS86	L-lactate dehydrogenase A chain	LDHA	871060000	3999200000	1486400000	1.70643
Q14157-4;Q14157-1;Q14157-3;Q14157;Q14157-5	Q14157-4;Q14157-1;Q14157-3;Q14157;Q14157-5	L-lactate dehydrogenase B chain	LDHB	381350000	2149200000	619950000	1.62567
O15347	O15347	Protein ERGIC-53	LMAN1	16904000	297760000	21576000	1.27638
Q15691	Q15691	Vesicular integral-membrane protein VIP36	LMAN2	18804000	31384000	21972000	1.16847
P46781	P46781	Lamin-B1	LMNB1	142430000	529280000	167240000	1.17419
Q13151	Q13151	Leucyl-cystinyl aminopeptidase;Leucyl-cystinyl aminopeptidase, pregnancy serum form	LNPEP	42705000	98962000	1	2.34165e-08
P18621;P18621-3;P18621-2	P18621;P18621-3;P18621-2	Lon protease homolog, mitochondrial	LONP1	57371000	439340000	12073000	0.210437
P54727;P54727-2	P54727;P54727-2	Latrophilin-2	LPHN2	1	1019700	1331500	1331500
Q02978;Q02978-2	Q02978;Q02978-2	Leucine-rich repeat-containing protein 16A	LRRC16A	15339000	7487300	26978000	1.75878
P46199	P46199	Leucine-rich repeat-containing protein 47	LRRC47	1	113340000	3489600	3489600
Q9H3H5-2;Q9H3H5;Q9H3H5-3	Q9H3H5-2;Q9H3H5;Q9H3H5-3	Leucine-rich repeat-containing protein 59	LRRC59	138010000	109540000	148480000	1.07586
P61163	P61163	Leucine-rich repeat flightless-interacting protein 1	LRRFIP1	1	83637000	3428100	3428100
Q99996-5;Q99996-3;Q99996;Q99996-1;Q99996-6;Q99996-4	Q99996-5;Q99996-3;Q99996;Q99996-1;Q99996-6;Q99996-4	Large subunit GTPase 1 homolog	LSG1	1	2414400	1	1
P09874	P09874	Lanosterol synthase	LSS	1	27500000	2123900	2123900
Q15435;Q15435-2;Q15435-3;Q15435-5;Q15435-4	Q15435;Q15435-2;Q15435-3	Lactotransferrin;Lactoferricin-H;Kaliocin-1;Lactoferroxin-A;Lactoferroxin-B;Lactoferroxin-C	LTF	132850000	18621000	156420000	1.17742
Q96CN7	Q96CN7	Luc7-like protein 3	LUC7L3	26383000	19231000	49331000	1.8698
Q8WYA6;Q8WYA6-4;Q8WYA6-3;Q8WYA6-2	Q8WYA6;Q8WYA6-4;Q8WYA6-3;Q8WYA6-2	Tyrosine-protein kinase Lyn	LYN	1	4691000	9569700	9569700
Q9H4G0-4;Q9H4G0-2;Q9H4G0;Q9H4G0-3	Q9H4G0-4;Q9H4G0-2;Q9H4G0;Q9H4G0-3	Lysozyme C	LYZ	1016000000	1	434200000	0.427362
P37268;P37268-5;P37268-4;P37268-3;P37268-2	P37268;P37268-5;P37268-4;P37268-3;P37268-2	Microtubule-actin cross-linking factor 1, isoforms 1/2/3/5	MACF1	12430000	236640000	1	8.04505e-08
Q8IY18	Q8IY18	Magnesium transporter protein 1	MAGT1	87940000	46117000	149030000	1.69468
Q16630-3;Q16630;Q16630-2	Q16630-3;Q16630;Q16630-2	Dual specificity mitogen-activated protein kinase kinase 2;Dual specificity mitogen-activated protein kinase kinase 1	MAP2K2;MAP2K1	29918000	26463000	33427000	1.11729
P43155-2;P43155;P43155-3	P43155-2;P43155;P43155-3	Mitogen-activated protein kinase 15	MAPK15	1	7270600	6089900	6089900
O43159	O43159	Mitogen-activated protein kinase 3	MAPK3	29524000	18047000	31847000	1.07868
Q08945	Q08945	Methionine--tRNA ligase, cytoplasmic	MARS	133440000	256860000	254060000	1.90393
Q9Y376	Q9Y376	Matrin-3	MATR3	95303000	755200000	26030000	0.273129
P53041	P53041	Lysophospholipid acyltransferase 7	MBOAT7	46638000	26528000	60297000	1.29287
P13010	P13010	DNA replication licensing factor MCM5	MCM5	41096000	75102000	66282000	1.61286
Q9H330;Q9H330-3;Q9H330-4	Q9H330;Q9H330-3;Q9H330-4	DNA replication licensing factor MCM7	MCM7	150680000	69483000	180380000	1.19711
A2NJV5;A0A0A0MRZ7;A0A075B6S6;A0A075B6S2;A0A075B6P5;A0A087WW87;P06310;P01615;P01614	A2NJV5;A0A0A0MRZ7;A0A075B6S6;A0A075B6S2;A0A075B6P5;A0A087WW87;P06310;P01615;P01614	Malate dehydrogenase, cytoplasmic	MDH1	85684000	622170000	145630000	1.69962
Q9NR45	Q9NR45	Malate dehydrogenase, mitochondrial	MDH2	154390000	1591100000	442990000	2.86929
Q96G03;Q96G03-2	Q96G03	Midasin	MDN1	9961000000	3945600000	17714000000	1.77834
Q5JPH6;Q5JPH6-2	Q5JPH6;Q5JPH6-2	NADP-dependent malic enzyme	ME1	6809300	174250000	12591000	1.84909
P07948-2;P07948;P08631-3;P08631-2;P08631-4;P08631	P07948-2;P07948	NAD-dependent malic enzyme, mitochondrial	ME2	76928000	256450000	20915000	0.271878
Q14318;Q14318-2;Q14318-3	Q14318;Q14318-2	Major facilitator superfamily domain-containing protein 10	MFSD10	1	4921100	5039900	5039900
P06748-2;P06748;P06748-3	P06748-2;P06748;P06748-3	Melanoma inhibitory activity protein 3	MIA3	1	40884000	11510000	11510000
Q9BZF1-3;Q9BZF1-2;Q9BZF1;Q9H0X9-3;Q9H0X9-2;Q9H0X9	Q9BZF1-3;Q9BZF1-2;Q9BZF1	Multiple inositol polyphosphate phosphatase 1	MINPP1	23532000	5844600	25232000	1.07224
Q15102	Q15102	Mannosyl-oligosaccharide glucosidase	MOGS	1	81698000	37290000	37290000
Q13505-3;Q13505;Q13505-2	Q13505-3;Q13505;Q13505-2	3-mercaptopyruvate sulfurtransferase	MPST	1	24489000	9956100	9956100
P62995-3;P62995	P62995-3;P62995	C-type mannose receptor 2	MRC2	6659000	18728000	19347000	2.90539
O14975;O14975-2	O14975;O14975-2	39S ribosomal protein L19, mitochondrial	MRPL19	1	2353500	1	1
P48163;P48163-2	P48163;P48163-2	39S ribosomal protein L3, mitochondrial	MRPL3	1	4818200	6625900	6625900
Q9HCS7	Q9HCS7	39S ribosomal protein L37, mitochondrial	MRPL37	1	11241000	18646000	18646000
O43237;O43237-2	O43237;O43237-2	28S ribosomal protein S22, mitochondrial	MRPS22	1	9807600	7056100	7056100
Q9Y320;Q9Y320-2	Q9Y320;Q9Y320-2	DNA mismatch repair protein Msh3	MSH3	1	10557000	5821500	5821500
Q9BVP2-2;Q9BVP2	Q9BVP2-2;Q9BVP2	Metastasis-associated protein MTA1	MTA1	15366000	25162000	24237000	1.57731
Q6DD88	Q6DD88	Metastasis-associated protein MTA2	MTA2	21837000	14115000	37155000	1.70147
Q9NWH9	Q9NWH9	Mitochondrial carrier homolog 2	MTCH2	194310000	132420000	195110000	1.00412
Q8TD33;P0DMR2	Q8TD33;P0DMR2	C-1-tetrahydrofolate synthase, cytoplasmic;Methylenetetrahydrofolate dehydrogenase;Methenyltetrahydrofolate cyclohydrolase;Formyltetrahydrofolate synthetase;C-1-tetrahydrofolate synthase, cytoplasmic, N-terminally processed	MTHFD1	1420800000	768690000	1582400000	1.11374
Q13724;Q13724-2	Q13724;Q13724-2	Translation initiation factor IF-2, mitochondrial	MTIF2	13940000	7640900	24602000	1.76485
P30101	P30101	Metaxin-1	MTX1	1	5604900	6534500	6534500
P26599;P26599-2;P26599-3	P26599;P26599-2;P26599-3	Mucin-5B	MUC5B	75030000	32623000	38401000	0.511809
O94905;O94905-2;O94905-3	O94905	Methylmalonyl-CoA mutase, mitochondrial	MUT	9679500	23432000	10154000	1.04902
Q92522	Q92522	Major vault protein	MVP	1028300	274310000	2036900	1.98084
Q71U36-2;Q71U36;P0DPH8;P0DPH7;P0DPH7-2;Q6PEY2	Q71U36-2;Q71U36;P0DPH8;P0DPH7;P0DPH7-2;Q6PEY2	Matrix-remodeling-associated protein 7	MXRA7	1	1	4245800	4245800
O00299	O00299	Myb-binding protein 1A	MYBBP1A	24773000	393810000	41652000	1.68135
Q32MZ4-3;Q32MZ4-2;Q32MZ4;Q32MZ4-4	Q32MZ4-3;Q32MZ4-2;Q32MZ4	Unconventional myosin-Vb	MYO5B	503990000	158360000	26941000	0.0534554
O60568	O60568	Unconventional myosin-VI	MYO6	913110000	1601700000	151400000	0.165807
P62879;P62879-2	P62879	Myoferlin	MYOF	41510000	894140000	59472000	1.43272
Q9Y303;Q9Y303-2;Q9Y303-3	Q9Y303;Q9Y303-2;Q9Y303-3	N-alpha-acetyltransferase 15, NatA auxiliary subunit	NAA15	67448000	68246000	90181000	1.33704
Q8WVX9	Q8WVX9	Nascent polypeptide-associated complex subunit alpha;Nascent polypeptide-associated complex subunit alpha, muscle-specific form	NACA	13621000	203620000	45640000	3.35071
P08559-3;P08559;P08559-2;P08559-4;P29803	P08559-3;P08559;P08559-2;P08559-4	NEDD8-activating enzyme E1 regulatory subunit	NAE1	45400000	26505000	54783000	1.20667
Q86UV5-2;Q86UV5;Q86UV5-8;Q86UV5-4;Q86UV5-7;Q86UV5-3;Q86UV5-5	Q86UV5-2;Q86UV5;Q86UV5-8;Q86UV5-4;Q86UV5-7;Q86UV5-3	Nicotinamide phosphoribosyltransferase	NAMPT	102020000	99201000	82551000	0.809165
Q9BXW9;Q9BXW9-1;Q9BXW9-4;Q9BXW9-3	Q9BXW9;Q9BXW9-1;Q9BXW9-4;Q9BXW9-3	Nucleosome assembly protein 1-like 4	NAP1L4	6382100	132750000	8545200	1.33893
Q9NR31;Q9NR31-2;Q9Y6B6	Q9NR31;Q9NR31-2;Q9Y6B6	Asparagine--tRNA ligase, cytoplasmic	NARS	1741800000	1369900000	2080700000	1.19457
Q96PZ0;Q96PZ0-2	Q96PZ0;Q96PZ0-2	Probable asparagine--tRNA ligase, mitochondrial	NARS2	24481000	13958000	29227000	1.19386
Q9P2K5-2;Q9P2K5;Q9P2K5-4	Q9P2K5-2;Q9P2K5	Nuclear autoantigenic sperm protein	NASP	9762200	534170000	19442000	1.99156
P20042	P20042	Neural cell adhesion molecule 1	NCAM1	5599000	3692800	5413000	0.96678
P47897;P47897-2	P47897;P47897-2	Condensin complex subunit 2	NCAPH	1	2943700	2398600	2398600
Q9NZU5-2;Q9NZU5	Q9NZU5-2;Q9NZU5	Nuclear cap-binding protein subunit 1	NCBP1	51303000	84686000	84612000	1.64926
P12955;P12955-3;P12955-2	P12955;P12955-3;P12955-2	F-box only protein 50	NCCRP1	1	1755000	19097000	19097000
P08754	P08754	Nicastrin	NCSTN	1	23929000	15904000	15904000
O96008;O96008-2	O96008;O96008-2	Protein NDRG1	NDRG1	1	71497000	75753000	75753000
P82979	P82979	NADH dehydrogenase [ubiquinone] 1 alpha subcomplex subunit 10, mitochondrial	NDUFA10	21654000	12296000	36094000	1.66685
P14550	P14550	NADH dehydrogenase [ubiquinone] 1 alpha subcomplex assembly factor 5	NDUFAF5	7731900	3902700	4054200	0.524347
O95865	O95865	NADH dehydrogenase [ubiquinone] iron-sulfur protein 2, mitochondrial	NDUFS2	34132000	39310000	85373000	2.50126
Q9H3U1-2;Q9H3U1;Q9H3U1-3	Q9H3U1-2;Q9H3U1	NADH dehydrogenase [ubiquinone] iron-sulfur protein 3, mitochondrial	NDUFS3	1	53444000	59215000	59215000
O75521-2;O75521	O75521-2;O75521	NADH dehydrogenase [ubiquinone] flavoprotein 1, mitochondrial	NDUFV1	24170000	42517000	58263000	2.41055
P12268;P20839-2;P20839-4;P20839;P20839-3;P20839-7;P20839-5;P20839-6	P12268	Nestin	NES	35986000	11076000	1	2.77886e-08
Q9UKM9;Q9UKM9-2	Q9UKM9;Q9UKM9-2	NHL repeat-containing protein 2	NHLRC2	1	28410000	1	1
Q15067-2;Q15067;Q15067-3	Q15067-2;Q15067;Q15067-3	Protein NipSnap homolog 1	NIPSNAP1	1	5182200	11517000	11517000
P63104;P63104-2	P63104;P63104-2	Glycylpeptide N-tetradecanoyltransferase 1	NMT1	11201000	12905000	15100000	1.34809
Q92817	Q92817	Nucleolar protein 11	NOL11	31712000	7520800	19412000	0.612134
Q9H9A6	Q9H9A6	Nucleolar protein 6	NOL6	3642200	3484200	4759400	1.30674
Q9UBT2;Q9UBT2-2	Q9UBT2;Q9UBT2-2	Nodal modulator 1	NOMO1	115590000	267790000	139960000	1.21083
O76094;O76094-2	O76094;O76094-2	Probable 28S rRNA (cytosine(4447)-C(5))-methyltransferase	NOP2	1	18805000	11930000	11930000
P33121-2;P33121-3;P33121	P33121-2;P33121-3;P33121	Nucleolar protein 56	NOP56	18004000	244690000	72946000	4.05166
Q16576;Q16576-2	Q16576;Q16576-2	Puromycin-sensitive aminopeptidase	NPEPPS	311600000	323220000	315530000	1.01261
A0MZ66-8;A0MZ66-4;A0MZ66-5;A0MZ66-6;A0MZ66;A0MZ66-3;A0MZ66-2;A0MZ66-7	A0MZ66-8;A0MZ66-4;A0MZ66-5;A0MZ66-6;A0MZ66;A0MZ66-3;A0MZ66-2;A0MZ66-7	Nuclear protein localization protein 4 homolog	NPLOC4	3567800	14920000	7665700	2.14858
Q9NZL4;Q9NZL4-3;Q9NZL4-2	Q9NZL4;Q9NZL4-3;Q9NZL4-2	Nucleophosmin	NPM1	82031000	558190000	169640000	2.068
Q6XQN6-3;Q6XQN6;Q6XQN6-2	Q6XQN6-3;Q6XQN6;Q6XQN6-2	NAD(P)H dehydrogenase [quinone] 1	NQO1	300720000	1355300000	335720000	1.11639
Q9UNE7;Q9UNE7-2	Q9UNE7;Q9UNE7-2	Nardilysin	NRD1	14142000	20859000	1	7.07114e-08
Q13895	Q13895	Sterol-4-alpha-carboxylate 3-dehydrogenase, decarboxylating	NSDHL	28971000	49537000	74991000	2.58849
Q8NB90-2;Q8NB90;Q8NB90-3	Q8NB90-2;Q8NB90;Q8NB90-3	Cytosolic purine 5-nucleotidase	NT5C2	1	1	28843000	28843000
Q3LXA3;Q3LXA3-2	Q3LXA3;Q3LXA3-2	5-nucleotidase domain-containing protein 2	NT5DC2	1	4593100	8270800	8270800
Q9P0J7	Q9P0J7	Nuclear migration protein nudC	NUDC	22836000	183090000	33711000	1.47622
P36542;P36542-2	P36542;P36542-2	NudC domain-containing protein 1	NUDCD1	16451000	30665000	18577000	1.12923
Q6P1N9;Q6P1N9-2	Q6P1N9	Cleavage and polyadenylation specificity factor subunit 5	NUDT21	1	67665000	25222000	25222000
Q9Y2A7;Q9Y2A7-2;P55160-2;P55160	Q9Y2A7;Q9Y2A7-2	Nuclear mitotic apparatus protein 1	NUMA1	20781000	146520000	26177000	1.25966
P61289;P61289-3;P61289-2	P61289;P61289-3;P61289-2	Nuclear pore complex protein Nup160	NUP160	43257000	170990000	52112000	1.20471
P36871;P36871-2;P36871-3	P36871;P36871-2;P36871-3	Nucleoporin NUP188 homolog	NUP188	18748000	134710000	28786000	1.53542
Q9H6R0	Q9H6R0	Nuclear pore membrane glycoprotein 210	NUP210	4548600	745180000	9430200	2.07321
Q6YN16;Q6YN16-2	Q6YN16;Q6YN16-2	Nuclear pore complex protein Nup214	NUP214	71197000	47653000	49028000	0.688625
P19105;O14950;P24844	P19105;O14950;P24844	Nucleoporin Nup43	NUP43	1	14067000	11845000	11845000
Q9BPW8	Q9BPW8	Nuclear pore complex protein Nup88	NUP88	41462000	15661000	42416000	1.02301
Q14573	Q14573	Nuclear pore complex protein Nup98-Nup96;Nuclear pore complex protein Nup98;Nuclear pore complex protein Nup96	NUP98	1	69873000	9614500	9614500
O15382;O15382-2	O15382;O15382-2	Nuclear RNA export factor 1	NXF1	9520700	21621000	16661000	1.74998
Q99714;Q99714-2	Q99714;Q99714-2	2-oxoglutarate dehydrogenase, mitochondrial	OGDH	191970000	240200000	123750000	0.644632
Q13310-2;Q13310;Q13310-3;P0CB38	Q13310-2;Q13310;Q13310-3	Prolyl 3-hydroxylase OGFOD1	OGFOD1	1	1	1	1
P09327;P09327-2;O75366-2;O75366	P09327	Obg-like ATPase 1	OLA1	1	242830000	15246000	15246000
P0DP08;P0DP06;A0A0C4DH41;P01825;P06331;P01824	P0DP08;P0DP06;A0A0C4DH41;P01825;P06331;P01824	Dynamin-like 120 kDa protein, mitochondrial;Dynamin-like 120 kDa protein, form S1	OPA1	200980000	144080000	203010000	1.0101
P36957;P36957-2	P36957;P36957-2	Oxysterol-binding protein 1	OSBP	3513000	145660000	3947900	1.1238
Q9NX58	Q9NX58	Ubiquitin thioesterase OTUB1	OTUB1	69494000	102190000	99940000	1.43811
O14979-3;O14979-2;O14979	O14979-3;O14979-2;O14979	Serine/threonine-protein kinase OSR1	OXSR1	38575000	54689000	44770000	1.1606
P07195	P07195	Prolyl 4-hydroxylase subunit alpha-2	P4HA2	30458000	13090000	43459000	1.42685
Q9UI26;Q9UI26-2	Q9UI26;Q9UI26-2	Protein disulfide-isomerase	P4HB	225250000	1033400000	391560000	1.73834
P39019	P39019	Proliferation-associated protein 2G4	PA2G4	102950000	398260000	193530000	1.87984
Q9P016;Q9P016-2	Q9P016;Q9P016-2	Polyadenylate-binding protein 1	PABPC1	105090000	752770000	159750000	1.52013
Q9BXJ8-2;Q9BXJ8	Q9BXJ8-2;Q9BXJ8	Polyadenylate-binding protein 4	PABPC4	1	98795000	51371000	51371000
Q9Y625	Q9Y625	RNA polymerase II-associated factor 1 homolog	PAF1	19060000	9778800	36604000	1.92046
P46108;P46108-2	P46108;P46108-2	Platelet-activating factor acetylhydrolase IB subunit alpha	PAFAH1B1	13486000	147580000	17455000	1.29431
P30040;P30040-2	P30040	Platelet-activating factor acetylhydrolase IB subunit beta	PAFAH1B2	1	38597000	1	1
P50570-5;P50570;Q05193-5;Q05193-3;Q05193-2;Q05193	P50570-5;P50570	Platelet-activating factor acetylhydrolase IB subunit gamma	PAFAH1B3	11807000	53074000	29905000	2.53282
Q96A65;Q96A65-2	Q96A65;Q96A65-2	Multifunctional protein ADE2;Phosphoribosylaminoimidazole-succinocarboxamide synthase;Phosphoribosylaminoimidazole carboxylase	PAICS	6928900	200130000	40920000	5.9057
O75844	O75844	Serine/threonine-protein kinase PAK 2;PAK-2p27;PAK-2p34	PAK2	1	14775000	2981700	2981700
Q14789-4;Q14789-3;Q14789;Q14789-2	Q14789-4;Q14789-3;Q14789;Q14789-2	Pantothenate kinase 4	PANK4	35078000	39577000	46995000	1.33973
Q13642-1;Q13642-5;Q13642-4;Q13642-3;Q13642	Q13642-1;Q13642-5;Q13642-4;Q13642-3;Q13642	Bifunctional 3-phosphoadenosine 5-phosphosulfate synthase 1;Sulfate adenylyltransferase;Adenylyl-sulfate kinase	PAPSS1	37465000	23728000	44724000	1.19375
Q9Y3T9	Q9Y3T9	Poly [ADP-ribose] polymerase 1	PARP1	16720000	858170000	29231000	1.74827
Q01484;Q01484-5;Q01484-2	Q01484;Q01484-5;Q01484-2	PAX3- and PAX7-binding protein 1	PAXBP1	1	2667200	10140000	10140000
Q14008-2;Q14008;Q14008-3	Q14008-2;Q14008;Q14008-3	Protein PBDC1	PBDC1	1	9209600	1	1
O95336	O95336	Protein polybromo-1	PBRM1	1	1	12126000	12126000
P16278-2;P16278-3;P16278	P16278-2;P16278-3;P16278	Poly(rC)-binding protein 1	PCBP1	126640000	315270000	155340000	1.22663
P52907	P52907	Poly(rC)-binding protein 2	PCBP2	129370000	342640000	260510000	2.01368
Q9UBB9	Q9UBB9	Propionyl-CoA carboxylase alpha chain, mitochondrial	PCCA	29709000000	145930000	29720000000	1.00037
Q06124-2;Q06124;Q06124-3	Q06124-2;Q06124;Q06124-3	Propionyl-CoA carboxylase beta chain, mitochondrial	PCCB	12508000	11043000	24706000	1.97522
P08670;P17661;P41219;P41219-2	P08670	Phosphoenolpyruvate carboxykinase [GTP], mitochondrial	PCK2	692100000	337440000	766750000	1.10786
Q9UPN9-2;Q9UPN9	Q9UPN9-2;Q9UPN9	Proliferating cell nuclear antigen	PCNA	230470000	210380000	386110000	1.67532
Q9Y6M1-1;Q9Y6M1;Q9Y6M1-5;Q9Y6M1-6;Q9Y6M1-3;Q9Y6M1-4	Q9Y6M1-1;Q9Y6M1;Q9Y6M1-5;Q9Y6M1-6;Q9Y6M1-3;Q9Y6M1-4	Prenylcysteine oxidase 1	PCYOX1	12218000	192000000	32080000	2.62563
P08758	P08758	Prenylcysteine oxidase-like	PCYOX1L	1	26958000	207050000	207050000
O76021;O76021-2	O76021	Protein RRP5 homolog	PDCD11	23524000	32094000	37078000	1.57618
Q9H7D0	Q9H7D0	2,5-phosphodiesterase 12	PDE12	1	24062000	20642000	20642000
Q9H8H3	Q9H8H3	Pyruvate dehydrogenase E1 component subunit alpha, somatic form, mitochondrial	PDHA1	119610000	71232000	185820000	1.55355
Q96PK6;Q96PK6-2;Q96PK6-3;Q96PK6-4	Q96PK6;Q96PK6-2	Protein disulfide-isomerase A3	PDIA3	506900000	2704100000	936150000	1.84681
P63151;P63151-2;Q9Y2T4-3;Q00005-6;Q9Y2T4-4;Q00005;Q00005-2;Q9Y2T4-2;Q9Y2T4;Q00005-3;Q00005-4;Q00005-5;Q00005-7	P63151;P63151-2	Protein disulfide-isomerase A4	PDIA4	214940000	2165500000	250690000	1.16633
Q9P2E9;Q9P2E9-3;Q8N4C6-6;Q8N4C6-11;Q8N4C6-4;Q8N4C6-9;Q8N4C6-2;Q8N4C6;Q8N4C6-5;Q8N4C6-10;Q8N4C6-7	Q9P2E9;Q9P2E9-3	Protein disulfide-isomerase A6	PDIA6	35586000	1078800000	101010000	2.83848
Q8IWJ2	Q8IWJ2	Sister chromatid cohesion protein PDS5 homolog A	PDS5A	35001000	321920000	21344000	0.609811
Q9H7B2	Q9H7B2	Sister chromatid cohesion protein PDS5 homolog B	PDS5B	49172000	136100000	56705000	1.1532
Q09161	Q09161	Pyridoxal-dependent decarboxylase domain-containing protein 1	PDXDC1	11279000	58971000	19792000	1.75477
O00186	O00186	Pyridoxal kinase	PDXK	4078200	89195000	9678600	2.37325
Q6L8Q7-2;Q6L8Q7	Q6L8Q7-2;Q6L8Q7	Pyridoxal phosphate phosphatase	PDXP	1	7158300	1	1
P61962;P61962-2	P61962	Phosphatidylethanolamine-binding protein 1;Hippocampal cholinergic neurostimulating peptide	PEBP1	1	124540000	1	1
O60524-4;O60524-5;O60524-3;O60524	O60524-4;O60524-5;O60524-3;O60524	Proline-, glutamic acid- and leucine-rich protein 1	PELP1	1	459960000	82811000	82811000
P53396;P53396-2;P53396-3	P53396;P53396-2;P53396-3	Xaa-Pro dipeptidase	PEPD	1	38631000	11827000	11827000
O95671;O95671-3;O95671-2	O95671;O95671-3;O95671-2	Pescadillo homolog	PES1	2305700	9560600	3487000	1.51234
Q13394;Q9Y586	Q13394;Q9Y586	ATP-dependent 6-phosphofructokinase, muscle type	PFKM	94049000	94678000	96127000	1.02209
P62140	P62140	ATP-dependent 6-phosphofructokinase, platelet type	PFKP	987810000	570980000	492140000	0.498213
Q9Y4W6	Q9Y4W6	Profilin-1	PFN1	2943400	79396000	26008000	8.83604
O43684-2;O43684	O43684-2;O43684	Phosphoglycerate mutase 1	PGAM1	174580000	889230000	411210000	2.35542
Q96C36	Q96C36	Serine/threonine-protein phosphatase PGAM5, mitochondrial	PGAM5	66426000	90917000	64844000	0.976184
Q9NTJ5;Q9NTJ5-2	Q9NTJ5;Q9NTJ5-2	Phosphoglycerate kinase 1	PGK1	85731000	1274100000	256050000	2.98667
P56537;P56537-2	P56537;P56537-2	6-phosphogluconolactonase	PGLS	1	44609000	7953600	7953600
P51398-2;P51398-3;P51398	P51398-2;P51398-3;P51398	Phosphoglucomutase-1	PGM1	20106000	486660000	32976000	1.64011
O00505	O00505	Membrane-associated progesterone receptor component 2	PGRMC2	9224700	28596000	1	1.08405e-07
Q13907;Q13907-2	Q13907;Q13907-2	Prohibitin	PHB	180910000	862100000	394950000	2.18313
Q9ULE6	Q9ULE6	Prohibitin-2	PHB2	293000000	846800000	381900000	1.30341
P55809;P55809-2;Q9BYC2	P55809	D-3-phosphoglycerate dehydrogenase	PHGDH	1296400000	879490000	1741600000	1.34341
P43487-2;P43487	P43487-2;P43487	Polymeric immunoglobulin receptor;Secretory component	PIGR	1409400000	127490000	1186100000	0.841564
O00487	O00487	GPI transamidase component PIG-S	PIGS	1	5003400	7246500	7246500
Q9UIJ7;Q9UIJ7-2;Q9UIJ7-3	Q9UIJ7;Q9UIJ7-2;Q9UIJ7-3	GPI transamidase component PIG-T	PIGT	1	7649200	4818200	4818200
Q8WYP5;Q8WYP5-3;Q8WYP5-2	Q8WYP5;Q8WYP5-3;Q8WYP5-2	Phosphatidylinositol 4,5-bisphosphate 3-kinase catalytic subunit gamma isoform	PIK3CG	465140000	120780000	350190000	0.75287
P51649;P51649-2	P51649;P51649-2	Prolactin-inducible protein	PIP	177920000	15268000	369900000	2.07902
O43813	O43813	Phosphatidylinositol transfer protein beta isoform	PITPNB	1	5015200	6422900	6422900
O00567	O00567	Presequence protease, mitochondrial	PITRM1	50265000	14720000	50168000	0.99807
Q9UI10-3;Q9UI10;Q9UI10-2	Q9UI10-3;Q9UI10;Q9UI10-2	Serine/threonine-protein kinase N2	PKN2	1	8433400	1	1
P62424	P62424	Phospholipase A-2-activating protein	PLAA	26960000	23120000	50073000	1.85731
O75475	O75475	1-phosphatidylinositol 4,5-bisphosphate phosphodiesterase beta-3	PLCB3	8389300	31223000	15141000	1.8048
P62316-2;P62316	P62316-2;P62316	Plectin	PLEC	484800000	9446700000	825020000	1.70177
Q9BR76	Q9BR76	Procollagen-lysine,2-oxoglutarate 5-dioxygenase 1	PLOD1	29514000	32417000	84412000	2.86007
Q9UFN0	Q9UFN0	Procollagen-lysine,2-oxoglutarate 5-dioxygenase 3	PLOD3	1	23350000	19896000	19896000
Q6PD62	Q6PD62	Plexin-B2	PLXNB2	21942000	126590000	14152000	0.644973
P49642	P49642	Peptidase M20 domain-containing protein 2	PM20D2	53165000	19604000	38689000	0.727716
Q9H3P2	Q9H3P2	Mitochondrial-processing peptidase subunit beta	PMPCB	151980000	165530000	265710000	1.74832
P02786	P02786	Purine nucleoside phosphorylase	PNP	6846000	106060000	12459000	1.81989
P51610-2;P51610;P51610-4;P51610-3;Q9Y5Z7	P51610-2;P51610;P51610-4;P51610-3	Polyribonucleotide nucleotidyltransferase 1, mitochondrial	PNPT1	26642000	72415000	8236900	0.30917
P67809;P16989-2;P16989-3;Q9Y2T7;P16989	P67809	Protein POF1B	POF1B	77430000	1	1	1.29149e-08
Q8TED0-3;Q8TED0;Q8TED0-2	Q8TED0-3;Q8TED0;Q8TED0-2	DNA polymerase delta catalytic subunit	POLD1	1	88335000	6391100	6391100
O43818	O43818	Polymerase delta-interacting protein 2	POLDIP2	1	8624000	8626100	8626100
Q8NFH3;Q8NFH3-2	Q8NFH3	DNA-directed RNA polymerase I subunit RPA1	POLR1A	1	12862000	1	1
Q86X55-1;Q86X55;Q86X55-2	Q86X55-1;Q86X55;Q86X55-2	DNA-directed RNA polymerases I and III subunit RPAC1	POLR1C	24462000	16010000	96417000	3.9415
Q86TX2;P49753;P49753-2	Q86TX2;P49753;P49753-2	DNA-directed RNA polymerase II subunit RPB1	POLR2A	17168000	66200000	24435000	1.42329
Q15392-2;Q15392	Q15392-2;Q15392	DNA-directed RNA polymerase II subunit RPB2	POLR2B	9979400	121430000	1	1.00206e-07
P40763-3;P40763-2;P40763	P40763-3;P40763-2;P40763	NADPH--cytochrome P450 reductase	POR	84618000	753240000	124330000	1.46931
P78527;P78527-2	P78527;P78527-2	POTE ankyrin domain family member E;POTE ankyrin domain family member F	POTEE;POTEF	135540000	68264000	239840000	1.76951
Q9NYP7-3;Q9NYP7;Q9NYP7-2	Q9NYP7-3;Q9NYP7;Q9NYP7-2	POTE ankyrin domain family member I	POTEI	17997000	6254000	20019000	1.11235
P30876	P30876	Inorganic pyrophosphatase	PPA1	1	213300000	56314000	56314000
Q9UBW8	Q9UBW8	Inorganic pyrophosphatase 2, mitochondrial	PPA2	43414000	112770000	111750000	2.57405
O75083;O75083-3	O75083;O75083-3	Amidophosphoribosyltransferase	PPAT	1	7531900	15790000	15790000
Q5VV41;Q5VV41-2	Q5VV41;Q5VV41-2	Peptidyl-prolyl cis-trans isomerase D	PPID	1	7112200	10497000	10497000
O00203-3;O00203;Q13367-3;Q13367;Q13367-4	O00203-3;O00203	Peptidyl-prolyl cis-trans isomerase G	PPIG	8048900	4017900	9110300	1.13187
Q9Y2H6-2;Q9Y2H6	Q9Y2H6-2;Q9Y2H6	Periplakin	PPL	1	571460000	3880800	3880800
Q99729-3;Q99729-2;Q99729-4;Q99729	Q99729-3;Q99729-2;Q99729-4;Q99729	Protein phosphatase 1G	PPM1G	1	18306000	1	1
Q9UJS0;Q9UJS0-2	Q9UJS0;Q9UJS0-2	Serine/threonine-protein phosphatase PP1-alpha catalytic subunit	PPP1CA	87096000	270260000	158010000	1.81421
Q9H936;Q9H1K4	Q9H936	Serine/threonine-protein phosphatase PP1-beta catalytic subunit	PPP1CB	1	46830000	5162400	5162400
P11279;P11279-2	P11279;P11279-2	Serine/threonine-protein phosphatase PP1-gamma catalytic subunit	PPP1CC	1	9134500	19116000	19116000
Q9H7Z7	Q9H7Z7	Protein phosphatase 1 regulatory subunit 7	PPP1R7	119170000	101220000	330580000	2.77402
Q15517	Q15517	Serine/threonine-protein phosphatase 2A 65 kDa regulatory subunit A alpha isoform	PPP2R1A	59839000	274000000	102430000	1.71176
P31948;P31948-2;P31948-3	P31948;P31948-2;P31948-3	Serine/threonine-protein phosphatase 2A 55 kDa regulatory subunit B alpha isoform	PPP2R2A	17341000	25872000	13940000	0.803875
P11310;P11310-2	P11310;P11310-2	Serine/threonine-protein phosphatase 2A activator	PPP2R4	1	33662000	29784000	29784000
Q08752	Q08752	Basic salivary proline-rich protein 1;Proline-rich peptide II-2;Basic peptide IB-6;Peptide P-H	PRB1	9055800	7961900	8588500	0.948398
Q9H0H5	Q9H0H5	Basic salivary proline-rich protein 4;Protein N1;Glycosylated protein A;Peptide P-D	PRB4	362450000	23308000	365200000	1.00759
Q9Y2R4	Q9Y2R4	Peroxiredoxin-1	PRDX1	158270000	394040000	169070000	1.06824
Q69YN4-3;Q69YN4;Q69YN4-2;Q69YN4-4	Q69YN4-3;Q69YN4;Q69YN4-2;Q69YN4-4	Peroxiredoxin-2	PRDX2	50101000	162960000	28512000	0.56909
P11177-2;P11177;P11177-3	P11177-2;P11177;P11177-3	Peroxiredoxin-4	PRDX4	1	248540000	22351000	22351000
Q16531;Q16531-2	Q16531	Salivary acidic proline-rich phosphoprotein 1/2;Salivary acidic proline-rich phosphoprotein 1/2;Salivary acidic proline-rich phosphoprotein 3/4;Peptide P-C	PRH1	62103000	4370000	66696000	1.07396
P48444;P48444-2	P48444;P48444-2	DNA primase small subunit	PRIM1	1	9599700	22827000	22827000
P49902;P49902-2	P49902;P49902-2	5-AMP-activated protein kinase subunit gamma-1	PRKAG1	6706300	13453000	15825000	2.35972
O95202;O95202-2;O95202-3	O95202	Glucosidase 2 subunit beta	PRKCSH	25563000	290690000	68405000	2.67594
Q5JRA6-2;Q5JRA6;Q5JRA6-3;Q5JRA6-4	Q5JRA6-2;Q5JRA6	Interferon-inducible double-stranded RNA-dependent protein kinase activator A	PRKRA	79308000	24756000	466060000	5.87658
Q9UJC3-2;Q9UJC3	Q9UJC3-2;Q9UJC3	Protein arginine N-methyltransferase 1	PRMT1	472290000	349410000	745650000	1.5788
O75439	O75439	U4/U6 small nuclear ribonucleoprotein Prp3	PRPF3	1	4113200	2213800	2213800
Q9Y3A5	Q9Y3A5	Pre-mRNA-splicing factor 38A	PRPF38A	16041000	15810000	1	6.23403e-08
P46777	P46777	Pre-mRNA-processing factor 40 homolog A	PRPF40A	1	177190000	6987200	6987200
Q96JJ7;Q96JJ7-2	Q96JJ7	Pre-mRNA-processing factor 6	PRPF6	152960000	125680000	199160000	1.30204
P51648;P51648-2	P51648;P51648-2	Pre-mRNA-processing-splicing factor 8	PRPF8	30659000	2545700000	113570000	3.7043
Q8TD08-2;Q8TD08-3;Q8TD08	Q8TD08-2;Q8TD08-3;Q8TD08	Ribose-phosphate pyrophosphokinase 2	PRPS2	57364000	35675000	92713000	1.61622
P37837	P37837	Phosphoribosyl pyrophosphate synthase-associated protein 1	PRPSAP1	15931000	15455000	37235000	2.33727
Q9H2U2;Q9H2U2-2;Q9H2U2-3;Q9H2U2-6;Q9H2U2-4	Q9H2U2;Q9H2U2-2;Q9H2U2-3;Q9H2U2-6	Phosphoribosyl pyrophosphate synthase-associated protein 2	PRPSAP2	1	1	41707000	41707000
Q9NT62-2;Q9NT62	Q9NT62-2;Q9NT62	Proline-rich protein 4	PRR4	340520000	37998000	350400000	1.02901
Q9H7D7-2;Q9H7D7	Q9H7D7-2;Q9H7D7	Trypsin-3	PRSS3	1121600000	121150000	1174100000	1.04681
P49915;P49915-2	P49915;P49915-2	Phosphoserine aminotransferase	PSAT1	4354700	259160000	32658000	7.49948
Q9UN86-2;Q9UN86	Q9UN86-2;Q9UN86	PC4 and SFRS1-interacting protein	PSIP1	1	1	14585000	14585000
O75534-2;O75534;O75534-3;O75534-4	O75534-2;O75534;O75534-3;O75534-4	Proteasome subunit alpha type-1	PSMA1	16681000	210590000	32885000	1.9714
Q9NXR7-4;Q9NXR7-3;Q9NXR7;Q9NXR7-1	Q9NXR7-4;Q9NXR7-3;Q9NXR7;Q9NXR7-1	Proteasome subunit alpha type-3	PSMA3	50718000	148580000	65579000	1.29301
P30048-2;P30048	P30048-2;P30048	Proteasome subunit alpha type-4	PSMA4	8569300	92952000	32392000	3.78001
P54819-2;P54819;P54819-6;P54819-3;P54819-5;P54819-4	P54819-2;P54819;P54819-6;P54819-3;P54819-5;P54819-4	Proteasome subunit alpha type-5	PSMA5	1	192500000	12788000	12788000
P05455	P05455	Proteasome subunit alpha type-7	PSMA7	47994000	353660000	28529000	0.594428
Q92841;Q92841-1;Q92841-3;Q92841-2	Q92841;Q92841-1;Q92841-3;Q92841-2	Proteasome subunit beta type-4	PSMB4	1	39440000	7740500	7740500
Q9Y224	Q9Y224	Proteasome subunit beta type-7	PSMB7	5594000	54628000	6536800	1.16854
Q9NZ01;Q9NZ01-2	Q9NZ01	26S protease regulatory subunit 4	PSMC1	2486200	90855000	11798000	4.74539
Q6ZRP7	Q6ZRP7	26S protease regulatory subunit 7	PSMC2	60580000	161470000	110570000	1.82519
P46782	P46782	26S protease regulatory subunit 6B	PSMC4	41942000	85355000	68994000	1.64499
Q9Y2S7	Q9Y2S7	26S protease regulatory subunit 8	PSMC5	127530000	72810000	130450000	1.0229
P13591-4;P13591-1;P13591-3;P13591;P13591-5;P13591-6	P13591-4;P13591-1;P13591-3;P13591;P13591-5	26S proteasome non-ATPase regulatory subunit 11	PSMD11	6807400	676910000	71299000	10.4737
Q96DG6	Q96DG6	26S proteasome non-ATPase regulatory subunit 13	PSMD13	5698000	126840000	25251000	4.43155
Q12788	Q12788	26S proteasome non-ATPase regulatory subunit 14	PSMD14	27538000	24813000	52529000	1.90751
Q14257;Q14257-2	Q14257;Q14257-2	26S proteasome non-ATPase regulatory subunit 3	PSMD3	133480000	194610000	152260000	1.1407
Q92973-2;Q92973;Q92973-3	Q92973-2;Q92973;Q92973-3	26S proteasome non-ATPase regulatory subunit 5	PSMD5	16428000	36934000	17365000	1.05704
Q9Y2Q3-4;Q9Y2Q3;Q9Y2Q3-3;Q9Y2Q3-2	Q9Y2Q3-4;Q9Y2Q3;Q9Y2Q3-3;Q9Y2Q3-2	26S proteasome non-ATPase regulatory subunit 7	PSMD7	6831300	58663000	10244000	1.49957
Q8TDZ2-2;Q8TDZ2;Q8TDZ2-4	Q8TDZ2-2;Q8TDZ2;Q8TDZ2-4	Proteasome activator complex subunit 1	PSME1	38203000	415520000	66240000	1.7339
Q01970-2;Q01970	Q01970-2;Q01970	Proteasome activator complex subunit 2	PSME2	1	350170000	5431000	5431000
P12532;P12532-2;P17540	P12532;P12532-2	Proteasome activator complex subunit 3	PSME3	17943000	24643000	15437000	0.860336
O00541-2;O00541	O00541-2;O00541	Paraspeckle component 1	PSPC1	28868000	91217000	31733000	1.09924
Q9HCE1;Q9HCE1-2	Q9HCE1;Q9HCE1-2	Polypyrimidine tract-binding protein 1	PTBP1	10644000	686870000	49617000	4.6615
P0DMV9;P0DMV8;P0DMV8-2	P0DMV9;P0DMV8;P0DMV8-2	Phosphotriesterase-related protein	PTER	1156800	30936000	1215500	1.05074
Q9NTZ6	Q9NTZ6	Inactive tyrosine-protein kinase 7	PTK7	40053000	55047000	35873000	0.895638
Q01813;Q01813-2	Q01813;Q01813-2	Tyrosine-protein phosphatase non-receptor type 11	PTPN11	14624000	100500000	24646000	1.68531
P62266	P62266	Tyrosine-protein phosphatase non-receptor type 23	PTPN23	1	54485000	1	1
Q9HB71-3;Q9HB71	Q9HB71-3;Q9HB71	Poly(U)-binding-splicing factor PUF60	PUF60	69272000	129640000	68299000	0.985954
O95373	O95373	tRNA pseudouridine synthase A, mitochondrial	PUS1	9593900	17526000	32875000	3.42666
Q9Y282;Q9Y282-3;Q9Y282-2	Q9Y282;Q9Y282-3;Q9Y282-2	Periodic tryptophan protein 2 homolog	PWP2	11258000	23750000	11784000	1.04672
Q9ULT8	Q9ULT8	Pyrroline-5-carboxylate reductase 1, mitochondrial	PYCR1	179690000	275430000	331330000	1.8439
Q9UK61-2;Q9UK61-3;Q9UK61-4;Q9UK61	Q9UK61-2;Q9UK61-3;Q9UK61-4;Q9UK61	Pyrroline-5-carboxylate reductase 2	PYCR2	9085800	7884200	25160000	2.76916
P62805	P62805	Glutamine--tRNA ligase	QARS	47504000	232200000	83060000	1.74848
O60610-2;O60610-3;O60610	O60610-2;O60610-3;O60610	Protein quaking	QKI	1	7598600	7070900	7070900
P05091;P05091-2;P00352	P05091;P05091-2	Glutaminyl-peptide cyclotransferase-like protein	QPCTL	13934000	9465100	24696000	1.77236
P17174-2;P17174	P17174-2;P17174	Nicotinate-nucleotide pyrophosphorylase [carboxylating]	QPRT	1	117240000	5403000	5403000
P55011-3;P55011;Q13621-3;Q13621	P55011-3;P55011	Ras-related protein Rab-11B;Ras-related protein Rab-11A	RAB11B;RAB11A	1	56897000	2043100	2043100
P08865	P08865	Ras-related protein Rab-21	RAB21	1	26962000	11171000	11171000
Q9Y4A5-2;Q9Y4A5	Q9Y4A5-2;Q9Y4A5	Rab3 GTPase-activating protein catalytic subunit	RAB3GAP1	1	26599000	1	1
P23921	P23921	Ras-related protein Rab-6A;Ras-related protein Rab-6B	RAB6A;RAB6B	1	60740000	22081000	22081000
Q9NQR4	Q9NQR4	Rab GTPase-activating protein 1	RABGAP1	18508000	2815400	23065000	1.24622
Q9Y383;Q96HJ9-2;Q9Y383-3;Q9Y383-2	Q9Y383;Q96HJ9-2;Q9Y383-3;Q9Y383-2	Rab-like protein 6	RABL6	3553200	54331000	3889000	1.09451
O43278;O43278-2	O43278;O43278-2	DNA repair protein RAD50	RAD50	1	225540000	8309900	8309900
O43399;O43399-5;O43399-7;O43399-2;O43399-4;O43399-3;O43399-6	O43399;O43399-5;O43399-7;O43399-2;O43399-4;O43399-3	RNA-binding protein Raly	RALY	1	125770000	29021000	29021000
Q9Y315	Q9Y315	GTP-binding nuclear protein Ran	RAN	686880000	735860000	807550000	1.17568
P09211	P09211	Ran-specific GTPase-activating protein	RANBP1	7677000	99920000	20585000	2.68139
O00231;O00231-2	O00231;O00231-2	E3 SUMO-protein ligase RanBP2	RANBP2	42091000	329590000	13825000	0.328455
Q15717;Q15717-2	Q15717;Q15717-2	Ran GTPase-activating protein 1	RANGAP1	1	82734000	10613000	10613000
P16403;P10412;P16402;P22492;Q02539	P16403;P10412;P16402	Ras-related protein Rap-2c	RAP2C	7030400	8889900	8623800	1.22664
P29692;P29692-3;P29692-2;P29692-4	P29692;P29692-3;P29692-2;P29692-4	Rap guanine nucleotide exchange factor 6;Rap guanine nucleotide exchange factor 2	RAPGEF6;RAPGEF2	1	5376300	7577000	7577000
Q13435	Q13435	Arginine--tRNA ligase, cytoplasmic	RARS	499620000	381760000	624820000	1.25059
P48736	P48736	Histone-binding protein RBBP4	RBBP4	7467100	69945000	10181000	1.36345
Q9Y277;Q9Y277-2	Q9Y277;Q9Y277-2	RNA-binding protein 12	RBM12	1	13747000	5942400	5942400
Q9UBU9;Q9UBU9-2	Q9UBU9;Q9UBU9-2	Pre-mRNA-splicing factor RBM22	RBM22	1	3352800	2478200	2478200
O75122;O75122-3;O75122-2	O75122;O75122-3;O75122-2	RNA-binding protein 26	RBM26	1	20185000	8546800	8546800
Q01650;Q9UM01;Q92536	Q01650	RNA-binding protein 28	RBM28	1	1	1	1
P28340	P28340	RNA-binding protein 4;RNA-binding protein 4B	RBM4;RBM4B	88402000	22327000	49521000	0.56018
Q99460-2;Q99460	Q99460-2;Q99460	RNA-binding motif protein, X chromosome;RNA-binding motif protein, X chromosome, N-terminally processed;RNA binding motif protein, X-linked-like-1	RBMX;RBMXL1	9218700	185060000	18321000	1.98737
Q13423	Q13423	Protein RCC2	RCC2	32623000	165070000	81027000	2.48374
O75306-2;O75306	O75306-2;O75306	Reticulocalbin-1	RCN1	1	191270000	35139000	35139000
P30153	P30153	Reticulocalbin-2	RCN2	2267400	48375000	6481900	2.85874
Q15459;Q15459-2	Q15459;Q15459-2	Retinol dehydrogenase 11	RDH11	71846000	44986000	157320000	2.18968
O75663;O75663-2	O75663;O75663-2	Radixin	RDX	1	23099000	1	1
Q15633-2;Q15633	Q15633-2;Q15633	ATP-dependent DNA helicase Q1	RECQL	9920500	19438000	13372000	1.34792
O15067	O15067	Replication factor C subunit 2	RFC2	14264000	9840800	37018000	2.5952
Q93008-1;Q93008;O00507;O00507-2	Q93008-1;Q93008	Replication factor C subunit 4	RFC4	1	9702900	16340000	16340000
Q9BUP3;Q9BUP3-3;Q9BUP3-2	Q9BUP3;Q9BUP3-3;Q9BUP3-2	Replication factor C subunit 5	RFC5	43132000	7839300	46420000	1.07623
P12273	P12273	RanBP2-like and GRIP domain-containing protein 4;RanBP2-like and GRIP domain-containing protein 3	RGPD4;RGPD3	1	1	11990000	11990000
P60900;P60900-2;P60900-3	P60900;P60900-2	Mitochondrial Rho GTPase 1	RHOT1	7976900	28937000	25055000	3.14094
Q9P013	Q9P013	Mitochondrial Rho GTPase 2	RHOT2	1	20288000	30126000	30126000
P30685;P30498;P30491;P30490;P18464;P10319;Q29940;P30495;P30493;P30492;P30484;P30464;P18465;Q95365;Q29836;Q29718;P30480;P30475;P30466;P30462;P30460;P18463;P03989;P01889;P30510;P30504;Q04826;P30488;P30487;P30485;P30483;P30481;P30479;P30461;Q31610;P30486;Q29865;P04222;P30499	P30685;P30498;P30491;P30490;P18464;P10319;Q29940;P30495;P30493;P30492;P30484;P30464;P18465;Q95365;Q29836;Q29718;P30480;P30475;P30466;P30462;P30460;P18463;P03989;P01889;P30510;P30504;Q04826;P30488;P30487;P30485;P30483;P30481;P30479;P30461;Q31610;P30486;Q29865;P04222	E3 ubiquitin-protein ligase RNF213	RNF213	50378000	907970000	87716000	1.74116
P52888;P52888-2	P52888	Ribonuclease inhibitor	RNH1	123890000	112950000	143990000	1.16224
Q96G23	Q96G23	Rho-associated protein kinase 2	ROCK2	20910000	115610000	27792000	1.32912
P52565;P52565-2	P52565;P52565-2	Replication protein A 70 kDa DNA-binding subunit;Replication protein A 70 kDa DNA-binding subunit, N-terminally processed	RPA1	7160800	126410000	1	1.39649e-07
P42765	P42765	60S ribosomal protein L10	RPL10	49439000	37814000	18601000	0.376241
Q9BXP5-5;Q9BXP5-4;Q9BXP5-2;Q9BXP5-3;Q9BXP5	Q9BXP5-5;Q9BXP5-4;Q9BXP5-2;Q9BXP5-3;Q9BXP5	60S ribosomal protein L13	RPL13	599690000	326890000	312680000	0.521403
O75569;O75569-3;O75569-2	O75569;O75569-3;O75569-2	60S ribosomal protein L13a	RPL13A	16400000	78405000	19034000	1.16061
O15371-2;O15371-3;O15371	O15371-2;O15371-3;O15371	60S ribosomal protein L14	RPL14	155530000	244320000	177630000	1.14209
P43307;P43307-2	P43307;P43307-2	60S ribosomal protein L17	RPL17	1	52617000	3364600	3364600
P20020-6;P20020;P20020-4;P20020-1;P20020-5;P20020-2;P23634-5;P23634-4;P23634-3;P23634-2;P23634-7;P23634-6;P23634-8;P23634;Q16720-8;Q16720-7;Q16720-6;Q16720-3;Q16720-5;Q16720-2;Q01814-6;Q16720-4;Q01814-8;Q16720;Q01814-5;Q01814;Q01814-4;Q01814-7;Q01814-3;Q01814-2	P20020-6;P20020;P20020-4;P20020-1;P20020-5;P20020-2	60S ribosomal protein L19	RPL19	175330000	216670000	90456000	0.515919
O43747;O43747-2	O43747;O43747-2	60S ribosomal protein L21	RPL21	14043000	19039000	11289000	0.803888
Q9P2M7	Q9P2M7	60S ribosomal protein L3	RPL3	272130000	393740000	365430000	1.34285
Q6P2Q9	Q6P2Q9	60S ribosomal protein L35	RPL35	1	10934000	1	1
P54886-2;P54886	P54886-2;P54886	60S ribosomal protein L4	RPL4	139510000	696060000	145810000	1.04516
Q9NYK5;Q9NYK5-2	Q9NYK5;Q9NYK5-2	60S ribosomal protein L5	RPL5	89189000	270730000	169000000	1.89485
Q9UMX0-2;Q9UMX0;Q9UMX0-4;Q9UMX0-3	Q9UMX0-2;Q9UMX0	60S ribosomal protein L7	RPL7	351380000	424390000	364780000	1.03814
Q9Y6M7-10;Q9Y6M7-12;Q9Y6M7-8;Q9Y6M7-7;Q9Y6M7-11;Q9Y6M7-14;Q9Y6M7-9;Q9Y6M7-6;Q9Y6M7-13;Q9Y6M7;Q9Y6M7-4;Q9Y6M7-3;Q9Y6M7-2	Q9Y6M7-10;Q9Y6M7-12;Q9Y6M7-8;Q9Y6M7-7;Q9Y6M7-11;Q9Y6M7-14;Q9Y6M7-9;Q9Y6M7-6;Q9Y6M7-13;Q9Y6M7	60S acidic ribosomal protein P0;60S acidic ribosomal protein P0-like	RPLP0;RPLP0P6	281760000	689470000	337000000	1.19605
P49321;P49321-3;P49321-4;P49321-2	P49321;P49321-3;P49321-4;P49321-2	40S ribosomal protein S11	RPS11	1	18993000	9107700	9107700
Q8NHH9-3;Q8NHH9-5;Q8NHH9;Q8NHH9-4;Q8NHH9-2	Q8NHH9-3;Q8NHH9-5;Q8NHH9;Q8NHH9-4;Q8NHH9-2	40S ribosomal protein S18	RPS18	18756000	14006000	19311000	1.02959
P46459-2;P46459	P46459-2;P46459	40S ribosomal protein S2	RPS2	189800000	373280000	468980000	2.47092
Q6P996-4;Q6P996-5;Q6P996;Q6P996-3;Q6P996-2;Q6P474	Q6P996-4;Q6P996-5;Q6P996;Q6P996-3	40S ribosomal protein S23	RPS23	1	7778500	3241900	3241900
Q9ULX6-2;Q9ULX6	Q9ULX6-2;Q9ULX6	40S ribosomal protein S3	RPS3	1890800000	882390000	2213800000	1.17083
Q9Y624;Q9Y624-2	Q9Y624	40S ribosomal protein S5;40S ribosomal protein S5, N-terminally processed	RPS5	18595000	13949000	17310000	0.930895
Q9H2W6	Q9H2W6	40S ribosomal protein S6	RPS6	187100000	202640000	190870000	1.02015
Q14204	Q14204	Ribosomal protein S6 kinase alpha-1	RPS6KA1	89013000	118310000	103780000	1.1659
P14735;P14735-2	P14735	Ribosomal protein S6 kinase alpha-5	RPS6KA5	1	1314900	1	1
Q9HAU5	Q9HAU5	40S ribosomal protein S7	RPS7	11144000	55172000	27230000	2.44347
P12429	P12429	40S ribosomal protein S8	RPS8	228640000	382090000	188680000	0.825227
Q5JTV8;Q5JTV8-3;Q5JTV8-2	Q5JTV8;Q5JTV8-3	40S ribosomal protein S9	RPS9	5980000	27694000	5407900	0.904331
Q9UKK3	Q9UKK3	40S ribosomal protein SA	RPSA	216720000	633540000	441950000	2.03927
O95163	O95163	Cell differentiation protein RCD1 homolog	RQCD1	1	23628000	1	1
Q00534	Q00534	Ribosome-binding protein 1	RRBP1	55083000	1202500000	54486000	0.989162
P05026-2;P05026	P05026-2;P05026	RRP12-like protein	RRP12	59148000	113120000	80926000	1.3682
O75436;O75436-2;Q4G0F5	O75436;O75436-2	Ribosomal RNA-processing protein 8	RRP8	1	1	941090	941090
P27348	P27348	U3 small nucleolar RNA-interacting protein 2	RRP9	5570700	13106000	11037000	1.98126
Q92945	Q92945	Ribosomal L1 domain-containing protein 1	RSL1D1	1	49281000	8767000	8767000
Q04118	Q04118	Reticulon-4	RTN4	1	189650000	36699000	36699000
P35237	P35237	RuvB-like 1	RUVBL1	67330000	250720000	230470000	3.42299
Q15008;Q15008-4;Q15008-3;Q15008-2	Q15008;Q15008-4;Q15008-3;Q15008-2	RuvB-like 2	RUVBL2	80910000	206970000	172780000	2.13546
P14678-2;P63162;P14678;P63162-2;P14678-3	P14678-2;P63162;P14678;P63162-2;P14678-3	Protein S100-A6	S100A6	1	24827000	1	1
O75400-2;O75400;O75400-3;Q6NWY9-2;Q6NWY9-3;Q6NWY9	O75400-2;O75400;O75400-3	Protein S100-A7	S100A7	111460000	20353000	139770000	1.25399
Q9H6Z4-3;Q9H6Z4-2;Q9H6Z4	Q9H6Z4-3;Q9H6Z4-2;Q9H6Z4	Protein S100-A8;Protein S100-A8, N-terminally processed	S100A8	626840000	43393000	816430000	1.30245
Q9UL18;Q9H9G7-2;Q9H9G7;Q9HCK5	Q9UL18;Q9H9G7-2;Q9H9G7;Q9HCK5	Protein S100-A9	S100A9	674460000	62460000	1185200000	1.75726
P17844;P17844-2	P17844;P17844-2	Protein S100-P	S100P	25683000	1	39359000	1.53249
Q9Y2S2-2;Q9Y2S2	Q9Y2S2-2;Q9Y2S2	Phosphatidylinositide phosphatase SAC1	SACM1L	173560000	51515000	156080000	0.899286
P08133;P08133-2	P08133;P08133-2	Deoxynucleoside triphosphate triphosphohydrolase SAMHD1	SAMHD1	1	15392000	36616000	36616000
Q9NVS9-4;Q9NVS9-3;Q9NVS9	Q9NVS9-4;Q9NVS9-3;Q9NVS9	Sorting and assembly machinery component 50 homolog	SAMM50	8213700	15976000	17343000	2.11147
O75477	O75477	Serine--tRNA ligase, cytoplasmic	SARS	709300000	218630000	1026400000	1.44706
O14828-2;O14828	O14828-2;O14828	U4/U6.U5 tri-snRNP-associated protein 1	SART1	22764000	40489000	1	4.3929e-08
P25325;P25325-2	P25325;P25325-2	Squamous cell carcinoma antigen recognized by T-cells 3	SART3	17674000	462750000	27467000	1.55409
P62081	P62081	Ribosome maturation protein SBDS	SBDS	1	19921000	28679000	28679000
Q9BYK8-2;Q9BYK8-4;Q9BYK8	Q9BYK8-2;Q9BYK8-4;Q9BYK8	Suprabasin	SBSN	323830000	63155000	719140000	2.22073
Q9UHG3-2;Q9UHG3	Q9UHG3-2;Q9UHG3	Protein SCAF11	SCAF11	1	1	66572000	66572000
Q16658	Q16658	Secretory carrier-associated membrane protein 1	SCAMP1	1	5626400	10894000	10894000
P35250-2;P35250	P35250-2;P35250	Secretory carrier-associated membrane protein 3	SCAMP3	1	26065000	51577000	51577000
O76031	O76031	Lysosome membrane protein 2	SCARB2	19908000	59934000	21086000	1.05917
P18754;P18754-2	P18754;P18754-2	Saccharopine dehydrogenase-like oxidoreductase	SCCPDH	44039000	46989000	63121000	1.4333
P06744;P06744-2	P06744;P06744-2	Sec1 family domain-containing protein 1	SCFD1	28868000	28844000	35999000	1.24702
Q12906;Q12906-7;Q12906-5;Q12906-4;Q12906-2;Q12906-6;Q12906-3	Q12906;Q12906-7;Q12906-5;Q12906-4;Q12906-2;Q12906-6;Q12906-3	Secretoglobin family 1D member 2	SCGB1D2	32689000	8383000	26836000	0.820949
Q53RT3	Q53RT3	Secernin-1	SCRN1	1	61237000	10014000	10014000
P50416-2;P50416	P50416-2;P50416	Succinate dehydrogenase [ubiquinone] flavoprotein subunit, mitochondrial	SDHA	532850000	423550000	546110000	1.02489
Q5SRE5-2;Q5SRE5	Q5SRE5-2;Q5SRE5	Succinate dehydrogenase [ubiquinone] iron-sulfur subunit, mitochondrial	SDHB	29790000	48697000	34246000	1.14958
Q5JPE7-2;P69849;Q5JPE7;Q5JPE7-3	Q5JPE7-2;P69849;Q5JPE7;Q5JPE7-3	Protein SEC13 homolog	SEC13	1	28164000	16769000	16769000
Q7Z3J3;A6NKT7	Q7Z3J3;A6NKT7	Protein transport protein Sec16A	SEC16A	415830000	596450000	189700000	0.456196
A0A0C4DH55;P01624	A0A0C4DH55;P01624	Protein transport protein Sec23A	SEC23A	1	107840000	38638000	38638000
Q9UL25	Q9UL25	Protein transport protein Sec23B	SEC23B	18770000	106450000	82195000	4.37906
A0A0C4DH25;P01619	A0A0C4DH25;P01619	Protein transport protein Sec24A	SEC24A	1	51823000	64630000	64630000
O43395	O43395	Protein transport protein Sec24C	SEC24C	1	274400000	1	1
Q12792;Q12792-3;Q12792-4	Q12792;Q12792-3;Q12792-4	Protein transport protein Sec24D	SEC24D	1	40102000	1	1
O43765	O43765	Protein transport protein Sec31A	SEC31A	31171000	1	14414000	0.462417
Q9UPU5	Q9UPU5	Translocation protein SEC63 homolog	SEC63	1	34108000	28764000	28764000
Q9Y696;Q9NZA1-3;O15247;Q9NZA1-2;Q9NZA1;Q96NY7-2;Q96NY7	Q9Y696	Nucleoporin SEH1	SEH1L	1	8975400	22603000	22603000
P12004	P12004	Selenium-binding protein 1	SELENBP1	9461100	227230000	17256000	1.82389
Q7Z478	Q7Z478	Sentrin-specific protease 3	SENP3	1	7709000	9170100	9170100
P63010;P63010-2;P63010-3	P63010;P63010-2;P63010-3	Septin-2	SEPT-2	10752000	207650000	36078000	3.35547
P62333	P62333	Septin-7	SEPT-7	4368800	286350000	12568000	2.87676
P46940;Q13576-3;Q13576-2;Q13576	P46940	Septin-9	SEPT-9	123220000	274330000	130300000	1.05746
Q96EE3;Q96EE3-1	Q96EE3;Q96EE3-1	Leukocyte elastase inhibitor	SERPINB1	12367000	447840000	54542000	4.41029
Q9Y6K1-2;Q9Y6K1	Q9Y6K1-2;Q9Y6K1	Serpin B12	SERPINB12	19510000	15186000	22868000	1.17212
P28838-2;P28838	P28838-2;P28838	Serpin B3;Serpin B4	SERPINB3;SERPINB4	207070000	43403000	339610000	1.64007
Q9BUJ2-4;Q9BUJ2-2;Q9BUJ2;Q9BUJ2-3	Q9BUJ2-4;Q9BUJ2-2;Q9BUJ2;Q9BUJ2-3	Serpin B6	SERPINB6	236170000	18561000	1	4.23424e-09
P31689-2;P31689	P31689-2;P31689	Serpin B9	SERPINB9	1	24348000	13934000	13934000
Q9P035;Q9P035-2	Q9P035;Q9P035-2	Serpin H1	SERPINH1	243850000	279250000	254640000	1.04425
P61088;Q5JXB2	P61088;Q5JXB2	Protein SET;Protein SETSIP	SET;SETSIP	22423000	598310000	80314000	3.58177
P62191;P62191-2	P62191;P62191-2	14-3-3 protein sigma	SFN	14043000	448870000	1	7.12099e-08
Q8N6C5-2;Q8N6C5;Q8N6C5-4	Q8N6C5-2;Q8N6C5;Q8N6C5-4	Splicing factor, proline- and glutamine-rich	SFPQ	17301000	1178100000	24068000	1.39113
Q9Y5Z4-2;Q9Y5Z4	Q9Y5Z4-2;Q9Y5Z4	Sideroflexin-1	SFXN1	712250000	315580000	737420000	1.03534
P07476	P07476	Sideroflexin-3	SFXN3	35688000	24016000	63254000	1.77242
P04350	P04350	Small glutamine-rich tetratricopeptide repeat-containing protein alpha	SGTA	1	14665000	3406700	3406700
O95394;O95394-3;O95394-4	O95394;O95394-3;O95394-4	Serine hydroxymethyltransferase, mitochondrial	SHMT2	835420000	436380000	1259800000	1.50798
Q14232;Q14232-2	Q14232;Q14232-2	Solute carrier family 12 member 2	SLC12A2	58807000	239230000	102740000	1.74707
P27695	P27695	Neutral amino acid transporter A	SLC1A4	3002800	1727600	3512200	1.16964
Q7Z406-6;Q7Z406;Q7Z406-2;Q7Z406-4;Q7Z406-5	Q7Z406-6;Q7Z406;Q7Z406-2;Q7Z406-4;Q7Z406-5	Neutral amino acid transporter B(0)	SLC1A5	23803000	62395000	23931000	1.00538
P35232;P35232-2	P35232;P35232-2	Solute carrier family 22 member 18	SLC22A18	1	8317400	14804000	14804000
Q15154-4;Q15154-2;Q15154-5;Q15154;Q15154-3	Q15154-4;Q15154-2;Q15154-5;Q15154	Tricarboxylate transport protein, mitochondrial	SLC25A1	222810000	170100000	412150000	1.84978
Q96S52;Q96S52-2	Q96S52;Q96S52-2	Mitochondrial dicarboxylate carrier	SLC25A10	90388000	79028000	150500000	1.66504
O75643;O75643-2	O75643	Mitochondrial 2-oxoglutarate/malate carrier protein	SLC25A11	149810000	90097000	247580000	1.65263
Q15019;Q15019-3;Q15019-2	Q15019;Q15019-3;Q15019-2	Mitochondrial ornithine transporter 1	SLC25A15	1	1	14725000	14725000
O95299;O95299-2	O95299;O95299-2	Mitochondrial glutamate carrier 1	SLC25A22	28236000	33924000	50928000	1.80365
Q5SNT2-2;Q5SNT2	Q5SNT2-2;Q5SNT2	Calcium-binding mitochondrial carrier protein SCaMC-1	SLC25A24	361380000	165550000	522790000	1.44665
Q9Y639-1;Q9Y639	Q9Y639-1;Q9Y639	Phosphate carrier protein, mitochondrial	SLC25A3	769170000	362030000	1265700000	1.64554
Q9P287-4;Q9P287-3;Q9P287;Q9P287-2	Q9P287-4;Q9P287-3;Q9P287;Q9P287-2	ADP/ATP translocase 2;ADP/ATP translocase 2, N-terminally processed	SLC25A5	1878200000	952800000	2565500000	1.36594
P25205;P25205-2	P25205;P25205-2	ADP/ATP translocase 3;ADP/ATP translocase 3, N-terminally processed	SLC25A6	200300000	68458000	362170000	1.80814
P27797	P27797	Very long-chain acyl-CoA synthetase	SLC27A2	1	14657000	14990000	14990000
P11940-2;P11940;Q9H361;Q4VXU2;Q4VXU2-2;Q5JQF8;Q96DU9-2;Q96DU9	P11940-2;P11940	Long-chain fatty acid transport protein 3	SLC27A3	4871200	2883100	5504200	1.12995
Q9H5Q4	Q9H5Q4	Zinc transporter 7	SLC30A7	10563000	5182100	10663000	1.00947
Q96ST3	Q96ST3	Large neutral amino acids transporter small subunit 1	SLC7A5	1	67802000	61663000	61663000
Q58FF8	Q58FF8	SWI/SNF complex subunit SMARCC1	SMARCC1	17304000	79627000	6222800	0.359616
Q9BQ67	Q9BQ67	SWI/SNF complex subunit SMARCC2	SMARCC2	15585000	77870000	10763000	0.6906
Q96BI1	Q96BI1	SWI/SNF-related matrix-associated actin-dependent regulator of chromatin subfamily E member 1	SMARCE1	1	1	1	1
Q03701	Q03701	Structural maintenance of chromosomes protein 1A	SMC1A	2463400	73621000	8381900	3.40257
P62873;P62873-2;P16520-2;P16520	P62873;P62873-2	Structural maintenance of chromosomes protein 3	SMC3	46093000	539410000	47964000	1.04059
Q15397	Q15397	Structural maintenance of chromosomes protein 5	SMC5	27963000	31343000	1	3.57615e-08
Q8TAG9-2;Q8TAG9	Q8TAG9-2;Q8TAG9	Serine/threonine-protein phosphatase 4 regulatory subunit 3A	SMEK1	1	4090400	1	1
Q9UL46	Q9UL46	Serine/threonine-protein kinase SMG1	SMG1	1	1	1	1
P18669;P15259;Q8N0Y7	P18669	Spermine synthase	SMS	1	17290000	17913000	17913000
Q709C8-4;Q709C8-2;Q709C8-3;Q709C8	Q709C8-4;Q709C8-2;Q709C8-3;Q709C8	WD40 repeat-containing protein SMU1;WD40 repeat-containing protein SMU1, N-terminally processed	SMU1	1	44299000	1	1
Q9HCM3-2;Q9HCM3	Q9HCM3-2;Q9HCM3	Staphylococcal nuclease domain-containing protein 1	SND1	69972000	390070000	139420000	1.99251
P08243-2;P08243;P08243-3	P08243-2;P08243;P08243-3	U5 small nuclear ribonucleoprotein 200 kDa helicase	SNRNP200	164400000	2170700000	271000000	1.64842
Q9NQT5;Q9NQT5-2	Q9NQT5;Q9NQT5-2	U5 small nuclear ribonucleoprotein 40 kDa protein	SNRNP40	1	16449000	4132900	4132900
P29218;P29218-3;P29218-2	P29218;P29218-3	U2 small nuclear ribonucleoprotein A	SNRPA1	1	67356000	1	1
Q96Q11-2;Q96Q11;Q96Q11-3	Q96Q11-2;Q96Q11	Small nuclear ribonucleoprotein-associated proteins B and B;Small nuclear ribonucleoprotein-associated protein N	SNRPB;SNRPN	1	70192000	22327000	22327000
Q13242	Q13242	Small nuclear ribonucleoprotein Sm D3	SNRPD3	18474000	12776000	1	5.41301e-08
Q6UWW0	Q6UWW0	SNW domain-containing protein 1	SNW1	17165000	11251000	32609000	1.89974
Q9UNH7-2;Q9UNH7;Q86XE0-2;Q86XE0	Q9UNH7-2;Q9UNH7	Sorting nexin-2	SNX2	33742000	39911000	47966000	1.42155
P29992;O95837	P29992	Sorting nexin-6;Sorting nexin-6, N-terminally processed	SNX6	41352000	9520200	66966000	1.61941
Q8NBM8	Q8NBM8	Protein SON	SON	1	46746000	1	1
Q9Y263	Q9Y263	Sorbitol dehydrogenase	SORD	1	23067000	6713400	6713400
Q8IXB1-2;Q8IXB1;Q8IXB1-3	Q8IXB1-2;Q8IXB1;Q8IXB1-3	Kunitz-type protease inhibitor 1	SPINT1	36502000	55347000	31066000	0.851077
Q13228;Q13228-4;Q13228-2;Q13228-3	Q13228;Q13228-4;Q13228-2;Q13228-3	Kunitz-type protease inhibitor 2	SPINT2	1	7122200	6110200	6110200
O75937	O75937	Small proline-rich protein 2A;Small proline-rich protein 2B;Small proline-rich protein 2D;Small proline-rich protein 2E;Small proline-rich protein 2G	SPRR2A;SPRR2B;SPRR2D;SPRR2E;SPRR2G	117780000	12512000	87226000	0.740584
Q9NW82	Q9NW82	Spectrin alpha chain, non-erythrocytic 1	SPTAN1	83104000	4680200000	112190000	1.35
P00390-2;P00390;P00390-3;P00390-4;P00390-5	P00390-2;P00390;P00390-3;P00390-4;P00390-5	Spectrin beta chain, non-erythrocytic 1	SPTBN1	16452000	3190900000	29455000	1.79036
P62280	P62280	Spectrin beta chain, non-erythrocytic 2	SPTBN2	24861000	70737000	1	4.02236e-08
Q96CW1-2;Q96CW1	Q96CW1-2;Q96CW1	Serine palmitoyltransferase 2	SPTLC2	1	1	6569100	6569100
Q9BWM7	Q9BWM7	Proto-oncogene tyrosine-protein kinase Src	SRC	1	1	3699000	3699000
P41091;Q2VIR3;Q2VIR3-2	P41091;Q2VIR3;Q2VIR3-2	Signal recognition particle 54 kDa protein	SRP54	1	16708000	1	1
P63092-3;P63092-2;P63092;P63092-4;Q5JWF2-2;Q5JWF2;P38405;P38405-2	P63092-3;P63092-2;P63092;P63092-4;Q5JWF2-2;Q5JWF2	Signal recognition particle subunit SRP68	SRP68	27335000	124070000	31772000	1.16232
P60891;P60891-2	P60891;P60891-2	Signal recognition particle receptor subunit beta	SRPRB	52627000	66133000	54461000	1.03485
Q16181-2;Q16181;Q6ZU15	Q16181-2;Q16181	Serine/arginine repetitive matrix protein 2	SRRM2	24018000	329900000	15039000	0.626155
O60832;O60832-2	O60832;O60832-2	Serrate RNA effector molecule homolog	SRRT	8316000	101150000	27841000	3.34788
O75152;A0A1B0GTU1	O75152	Serine/arginine-rich splicing factor 2;Serine/arginine-rich splicing factor 8	SRSF2;SRSF8	1	74557000	11550000	11550000
Q9Y619	Q9Y619	Serine/arginine-rich splicing factor 3	SRSF3	18363000	11587000	12797000	0.69689
P22570;P22570-2;P22570-7;P22570-4;P22570-5;P22570-3;P22570-6	P22570;P22570-2;P22570-7;P22570-4;P22570-5;P22570-3;P22570-6	Serine/arginine-rich splicing factor 9	SRSF9	1	38437000	29280000	29280000
O00442;O00442-2	O00442;O00442-2	Lupus La protein	SSB	23279000	507410000	67578000	2.90296
Q9H4A6;Q9H4A5-2;Q9H4A5	Q9H4A6;Q9H4A5-2;Q9H4A5	Translocon-associated protein subunit alpha	SSR1	30492000	34358000	53710000	1.76145
P50895	P50895	FACT complex subunit SSRP1	SSRP1	1	181810000	9292200	9292200
P20073-2;P20073	P20073-2;P20073	Hsc70-interacting protein;Putative protein FAM10A5;Putative protein FAM10A4	ST13;ST13P5;ST13P4	20675000	362940000	18843000	0.911391
Q9UQR0	Q9UQR0	Cohesin subunit SA-2	STAG2	1	40964000	14099000	14099000
Q9Y295	Q9Y295	Stress-induced-phosphoprotein 1	STIP1	22274000	452140000	64758000	2.90734
P61964	P61964	Stomatin-like protein 2, mitochondrial	STOML2	54069000	185940000	72138000	1.33418
P25789;P25789-2	P25789;P25789-2	Serine-threonine kinase receptor-associated protein	STRAP	68168000	49583000	80333000	1.17846
Q9NX57	Q9NX57	Striatin-4;Striatin-3	STRN4;STRN3	1	11035000	14081000	14081000
P09493-2;P09493-8;P09493-3;P09493-4;P09493-10;P09493-9;P09493-7	P09493-2;P09493-8;P09493-3;P09493-4;P09493-10;P09493-9;P09493-7	Dolichyl-diphosphooligosaccharide--protein glycosyltransferase subunit STT3A	STT3A	95013000	73672000	181330000	1.90848
P21964-2;P21964	P21964-2;P21964	Dolichyl-diphosphooligosaccharide--protein glycosyltransferase subunit STT3B	STT3B	10763000	136400000	21982000	2.04237
P62136;P62136-2;P62136-3	P62136;P62136-2;P62136-3	E3 ubiquitin-protein ligase CHIP	STUB1	1	7591700	5790200	5790200
Q9H9Y6;Q9H9Y6-3;Q9H9Y6-5;Q9H9Y6-2;Q9H9Y6-4	Q9H9Y6;Q9H9Y6-3;Q9H9Y6-5;Q9H9Y6-2;Q9H9Y6-4	Succinyl-CoA ligase [ADP-forming] subunit beta, mitochondrial	SUCLA2	81665000	59590000	115650000	1.41615
P62241	P62241	Succinyl-CoA ligase [GDP-forming] subunit beta, mitochondrial	SUCLG2	121670000	58940000	140430000	1.15419
Q6UWP8-2	Q6UWP8-2	SUN domain-containing protein 1	SUN1	1	8221800	1	1
O15372	O15372	FACT complex subunit SPT16	SUPT16H	72709000	619260000	68829000	0.946637
P39687;O95626;O43423	P39687	Transcription elongation factor SPT5	SUPT5H	1	90670000	18663000	18663000
Q15424;Q15424-4;Q15424-3;Q15424-2	Q15424;Q15424-4;Q15424-3;Q15424-2	Transcription elongation factor SPT6	SUPT6H	1	29483000	8006800	8006800
Q5T5X7	Q5T5X7	Surfeit locus protein 4	SURF4	15446000	5292600	27488000	1.77962
Q8TEA8	Q8TEA8	Heterogeneous nuclear ribonucleoprotein Q	SYNCRIP	5689900	765450000	14793000	2.59987
P40926;P40926-2	P40926;P40926-2	Nesprin-2	SYNE2	10860000	21190000	9502100	0.874963
P49821-2;P49821	P49821-2;P49821	Synaptophysin-like protein 1	SYPL1	1	28625000	25232000	25232000
Q9P2I0	Q9P2I0	Transaldolase	TALDO1	473080000	573000000	808740000	1.70952
Q7KZF4	Q7KZF4	RISC-loading complex subunit TARBP2	TARBP2	1	1	9309100	9309100
P11766	P11766	TAR DNA-binding protein 43	TARDBP	76939000	135180000	125270000	1.62817
P51148;P51148-2	P51148;P51148-2	Threonine--tRNA ligase, cytoplasmic	TARS	543850000	408960000	560880000	1.03131
Q14166	Q14166	Threonine--tRNA ligase, mitochondrial	TARS2	274610000	22809000	77628000	0.282685
P27824;P27824-2;P27824-3	P27824;P27824-2;P27824-3	Putative deoxyribonuclease TATDN1	TATDN1	1	1	43416000	43416000
P34896-2;P34896;P34896-4;P34896-3	P34896-2;P34896;P34896-4;P34896-3	TBC1 domain family member 15	TBC1D15	1	10044000	13305000	13305000
Q15907;P62491-2;Q15907-2;P62491	Q15907;P62491-2;Q15907-2;P62491	TBC1 domain family member 4	TBC1D4	10766000	126990000	16681000	1.54941
Q13148;Q13148-4	Q13148;Q13148-4	TBC1 domain family member 5	TBC1D5	6419300	12011000	9418900	1.46728
P25815	P25815	Transducin beta-like protein 2	TBL2	16792000	32063000	19196000	1.14316
Q14517;Q8TDW7;Q8TDW7-1	Q14517	Protein TBRG4	TBRG4	33658000	23068000	44568000	1.32414
Q9NQW7-2;Q9NQW7;Q9NQW7-4;Q9NQW7-3;O00462	Q9NQW7-2;Q9NQW7;Q9NQW7-4;Q9NQW7-3	TRPM8 channel-associated factor 1	TCAF1	34318000	11590000	36754000	1.07098
Q12860-2;Q12860;Q12860-3	Q12860-2;Q12860	Transcobalamin-1	TCN1	15637000	1	18079000	1.15617
Q9P0L0;Q9P0L0-2;O95292-2	Q9P0L0;Q9P0L0-2	T-complex protein 1 subunit alpha	TCP1	914010000	1323400000	1276100000	1.39616
P51553-2;P51553	P51553-2;P51553	Very-long-chain enoyl-CoA reductase	TECR	213680000	148870000	369050000	1.72712
Q04446	Q04446	Teneurin-3	TENM3	1	1	30839000	30839000
P21281;P15313	P21281;P15313	Transferrin receptor protein 1;Transferrin receptor protein 1, serum form	TFRC	22585000	416350000	37784000	1.67297
P50148	P50148	Protein-glutamine gamma-glutamyltransferase K	TGM1	13045000	1	20993000	1.60928
Q9P2T1-3;Q9P2T1;Q9P2T1-2	Q9P2T1-3;Q9P2T1;Q9P2T1-2	Protein-glutamine gamma-glutamyltransferase E;Protein-glutamine gamma-glutamyltransferase E 50 kDa catalytic chain;Protein-glutamine gamma-glutamyltransferase E 27 kDa non-catalytic chain	TGM3	250880000	12310000	284830000	1.13532
Q9NPH2-2;Q9NPH2-3;Q9NPH2	Q9NPH2-2;Q9NPH2-3;Q9NPH2	THO complex subunit 1	THOC1	11022000	6857400	4564400	0.414117
Q9Y2W1	Q9Y2W1	THO complex subunit 2	THOC2	26531000	238300000	31015000	1.16901
Q9UMR2-2;Q9UMR2-4;Q9NUU7;Q9UMR2;Q9UMR2-3;Q9NUU7-2	Q9UMR2-2;Q9UMR2-4;Q9NUU7;Q9UMR2;Q9UMR2-3;Q9NUU7-2	THO complex subunit 5 homolog	THOC5	1	15864000	1	1
Q13620-3;Q13620-1;Q13620	Q13620-3;Q13620-1;Q13620	Thimet oligopeptidase	THOP1	1828300	131530000	4925200	2.69387
P05166;P05166-2	P05166;P05166-2	Thymocyte nuclear protein 1	THYN1	1	3508900	8500200	8500200
P50402	P50402	Mitochondrial import inner membrane translocase subunit TIM44	TIMM44	1	17861000	13839000	13839000
P50395;P50395-2	P50395;P50395-2	Mitochondrial import inner membrane translocase subunit TIM50	TIMM50	72542000	23314000	53856000	0.742411
P18085;P84085;P84077;P61204	P18085	TIP41-like protein	TIPRL	1	14527000	20615000	20615000
O96005-4;O96005;O96005-3	O96005-4;O96005;O96005-3	Tight junction protein ZO-1	TJP1	1	59702000	1	1
P48729;P48729-3;P48729-2;Q8N752	P48729;P48729-3;P48729-2	Tight junction protein ZO-2	TJP2	27968000	134940000	34807000	1.24453
P31350;P31350-2;Q7LG56-3;Q7LG56-2;Q7LG56;Q7LG56-6	P31350;P31350-2	Transketolase	TKT	209400000	3480100000	289490000	1.38247
O15270	O15270	Talin-1	TLN1	7904900	1869700000	9626800	1.21783
O60343-2;O60343-3;O60343;O60343-4;O60343-5	O60343-2;O60343-3;O60343	Transmembrane 9 superfamily member 2	TM9SF2	37029000	20707000	43894000	1.1854
Q9H9J2	Q9H9J2	Transmembrane 9 superfamily member 3	TM9SF3	28729000	38032000	63492000	2.21003
Q9UNM6;Q9UNM6-2	Q9UNM6;Q9UNM6-2	Transmembrane emp24 domain-containing protein 9	TMED9	1	80378000	6808900	6808900
Q9UNX4	Q9UNX4	Transmembrane protein 120A	TMEM120A	1	1	11401000	11401000
Q15366-6;Q15366-3;Q15366;Q15366-2;Q15366-4;Q15366-7;Q15366-5;Q15366-8	Q15366-6;Q15366-3;Q15366;Q15366-2;Q15366-4;Q15366-7;Q15366-5;Q15366-8	Transmembrane protein 43	TMEM43	1	23873000	10676000	10676000
Q6ZVX7	Q6ZVX7	Lamina-associated polypeptide 2, isoforms beta/gamma;Thymopoietin;Thymopentin	TMPO	22564000	383100000	23622000	1.04689
O14980	O14980	Thioredoxin-related transmembrane protein 1	TMX1	4307700	142560000	5802900	1.3471
Q2M389;Q2M389-2	Q2M389;Q2M389-2	Transportin-3	TNPO3	1	55307000	5639100	5639100
Q9H488;Q9H488-2	Q9H488;Q9H488-2	Mitochondrial import receptor subunit TOM40 homolog	TOMM40	20498000	42558000	53871000	2.62811
Q92598;Q92598-2;Q92598-3	Q92598;Q92598-2;Q92598-3	Mitochondrial import receptor subunit TOM70	TOMM70A	1	54853000	19852000	19852000
P54709;P54709-2	P54709;P54709-2	DNA topoisomerase 1	TOP1	5508300	62729000	1	1.81544e-07
Q92878;Q92878-2;Q92878-3	Q92878;Q92878-2;Q92878-3	DNA topoisomerase 2-alpha	TOP2A	11085000	9051000	14819000	1.33685
Q15393;Q15393-3;Q15393-2	Q15393	Torsin-1A-interacting protein 1	TOR1AIP1	1	34824000	23288000	23288000
O60763;O60763-2;REV__Q5VZ89-5;REV__Q5VZ89-3;REV__Q5VZ89;REV__Q5VZ89-7	O60763;O60763-2	Torsin-1A-interacting protein 2	TOR1AIP2	10813000	18880000	14842000	1.37261
P55735;P55735-2;P55735-4;P55735-3	P55735;P55735-2;P55735-4;P55735-3	Tumor suppressor p53-binding protein 1	TP53BP1	1	7854300	1	1
Q9NXS2-3;Q9NXS2	Q9NXS2-3;Q9NXS2	Tumor protein D54	TPD52L2	1	19747000	3632600	3632600
P11166	P11166	Triosephosphate isomerase	TPI1	361410000	3306400000	525240000	1.45331
Q9NVV4-2;Q9NVV4	Q9NVV4-2;Q9NVV4	Tripeptidyl-peptidase 1	TPP1	134460000	84698000	153380000	1.14071
Q9H2G2-2;Q9H2G2	Q9H2G2-2;Q9H2G2	Nucleoprotein TPR	TPR	73590000	950520000	120330000	1.63514
P31942-3;P31942-2;P31942;P31942-4;P31942-6;P31942-5	P31942-3;P31942-2;P31942;P31942-4;P31942-6;P31942-5	Transformer-2 protein homolog beta	TRA2B	5613400	47043000	9645300	1.71826
Q9H078-4;Q9H078-2;Q9H078;Q9H078-5;Q9H078-3	Q9H078-4;Q9H078-2;Q9H078;Q9H078-5;Q9H078-3	Translocating chain-associated membrane protein 1	TRAM1	1	8810300	26775000	26775000
Q8NBI6;Q8NBI6-3;Q8NBI6-2	Q8NBI6;Q8NBI6-3;Q8NBI6-2	Heat shock protein 75 kDa, mitochondrial	TRAP1	36717000	773520000	39203000	1.06771
Q9Y265;Q9Y265-2	Q9Y265;Q9Y265-2	Transcription intermediary factor 1-alpha	TRIM24	1	6951000	1	1
Q99442	Q99442	Transcription intermediary factor 1-beta	TRIM28	89045000	407870000	114980000	1.29126
Q9Y4W2-2;Q9Y4W2;Q9Y4W2-3;Q9Y4W2-4	Q9Y4W2-2;Q9Y4W2;Q9Y4W2-3	Thyroid receptor-interacting protein 11	TRIP11	1	65013000	1	1
P07237	P07237	E3 ubiquitin-protein ligase TRIP12	TRIP12	1	5980600	228590	228590
Q969V3-2;Q969V3	Q969V3-2;Q969V3	Mitochondrial ribonuclease P protein 1	TRMT10C	8068600	47237000	11592000	1.43668
Q92538-3;Q92538-2;Q92538	Q92538-3;Q92538-2;Q92538	60 kDa SS-A/Ro ribonucleoprotein	TROVE2	46766000	26128000	68716000	1.46936
O00291-3;O00291-4;O00291	O00291-3;O00291-4;O00291	Transformation/transcription domain-associated protein	TRRAP	1	52542000	15577000	15577000
Q8TCJ2	Q8TCJ2	Translin	TSN	1	115980000	11345000	11345000
Q9NXH9-2;Q9NXH9	Q9NXH9-2;Q9NXH9	Translin-associated protein X	TSNAX	1650500	16419000	2378300	1.44096
Q9UHB6;Q9UHB6-4;Q9UHB6-2;Q9UHB6-5;Q9UHB6-3	Q9UHB6;Q9UHB6-4;Q9UHB6-2;Q9UHB6-5;Q9UHB6-3	Thiosulfate sulfurtransferase	TST	1	20167000	17580000	17580000
P46060	P46060	Tetratricopeptide repeat protein 19, mitochondrial	TTC19	36653000	25765000	25610000	0.698715
Q9NYH9	Q9NYH9	Tubulin--tyrosine ligase-like protein 12	TTLL12	1	139070000	10910000	10910000
Q14974;Q14974-2	Q14974;Q14974-2	Tubulin alpha-1A chain;Tubulin alpha-3E chain	TUBA1A;TUBA3E	100120000	44008000	178580000	1.78366
Q9Y3A4	Q9Y3A4	Tubulin alpha-1B chain	TUBA1B	9551900000	6402600000	12194000000	1.2766
P05556;P05556-2;P05556-5;P05556-4;P05556-3	P05556;P05556-2;P05556-5;P05556-4;P05556-3	Tubulin beta chain	TUBB	813400000	499080000	570540000	0.701426
Q9BYD6	Q9BYD6	Tubulin beta-3 chain	TUBB3	91451000	69551000	160390000	1.75384
Q9Y399	Q9Y399	Tubulin beta-4B chain	TUBB4B	4615300000	2977900000	5706000000	1.23632
Q8IXI1;Q8IXI1-2	Q8IXI1	Tubulin beta-6 chain	TUBB6	28649000	13607000	50021000	1.74599
P32322;P32322-3;P32322-2	P32322;P32322-3;P32322-2	Tubulin gamma-2 chain;Tubulin gamma-1 chain	TUBG2;TUBG1	1	2600600	6179900	6179900
Q9UKV8-2;Q9UKV8	Q9UKV8-2;Q9UKV8	Elongation factor Tu, mitochondrial	TUFM	2294900000	921510000	2359600000	1.02819
Q9BXW7-2;Q9BXW7	Q9BXW7-2;Q9BXW7	Twinfilin-1	TWF1	1	45760000	14394000	14394000
P11908;P11908-2	P11908;P11908-2	Twinfilin-2	TWF2	16602000	41395000	22930000	1.38116
Q5T160	Q5T160	Thioredoxin domain-containing protein 5	TXNDC5	12169000	277450000	16694000	1.37185
Q9HC35-2;Q9HC35	Q9HC35-2;Q9HC35	Thioredoxin-like protein 1	TXNL1	1	33487000	5116100	5116100
Q7Z460-2;Q7Z460-4;Q7Z460-5;Q7Z460-3;Q7Z460	Q7Z460-2;Q7Z460-4;Q7Z460-5;Q7Z460-3;Q7Z460	Splicing factor U2AF 35 kDa subunit	U2AF1	10904000	65666000	6726600	0.616893
Q9Y6Y0	Q9Y6Y0	Splicing factor U2AF 65 kDa subunit	U2AF2	23170000	174800000	48220000	2.08114
Q9NQC3-2;Q9NQC3-5;Q9NQC3;Q9NQC3-3;Q9NQC3-4;Q9NQC3-6	Q9NQC3-2;Q9NQC3-5;Q9NQC3;Q9NQC3-3;Q9NQC3-4;Q9NQC3-6	U2 snRNP-associated SURP motif-containing protein	U2SURP	1	305480000	1	1
O43143	O43143	Ubiquitin-like modifier-activating enzyme 1	UBA1	167460000	1690300000	220230000	1.31512
Q13347	Q13347	Ubiquitin-60S ribosomal protein L40;Ubiquitin;60S ribosomal protein L40;Ubiquitin-40S ribosomal protein S27a;Ubiquitin;40S ribosomal protein S27a;Polyubiquitin-B;Ubiquitin;Polyubiquitin-C;Ubiquitin	UBA52;RPS27A;UBB;UBC	693790000	1358600000	1116100000	1.6087
P98194-2;P98194-4;P98194;P98194-3;P98194-5;P98194-8;P98194-9;P98194-6;P98194-7	P98194-2;P98194-4;P98194;P98194-3;P98194-5;P98194-8;P98194-9;P98194-6;P98194-7	Ubiquitin-like modifier-activating enzyme 6	UBA6	1	26461000	27843000	27843000
Q9Y394;Q9Y394-2	Q9Y394;Q9Y394-2	Ubiquitin-conjugating enzyme E2 T	UBE2T	1	1	19063000	19063000
Q9BZZ5-2;Q9BZZ5;Q9BZZ5-3;Q9BZZ5-5;Q9BZZ5-6;Q9BZZ5-1	Q9BZZ5-2;Q9BZZ5;Q9BZZ5-3;Q9BZZ5-5;Q9BZZ5-6;Q9BZZ5-1	Ubiquitin conjugation factor E4 A	UBE4A	24243000	15578000	24859000	1.02541
P62244	P62244	Ubiquitin carboxyl-terminal hydrolase isozyme L5	UCHL5	1339400	7905200	3208500	2.39548
P47756-2;P47756	P47756-2;P47756	E3 UFM1-protein ligase 1	UFL1	61527000	45282000	64297000	1.04502
Q16762	Q16762	UDP-glucose 6-dehydrogenase	UGDH	136460000	108060000	117990000	0.864649
Q9UPN7	Q9UPN7	UDP-glucose:glycoprotein glucosyltransferase 1	UGGT1	1	995610000	36567000	36567000
Q69YU3	Q69YU3	E3 ubiquitin-protein ligase UHRF1	UHRF1	1	1	1	1
P00338;P00338-3;P00338-4;P00338-5;P00338-2;Q6ZMR3;P07864	P00338;P00338-3;P00338-4;P00338-5;P00338-2	Uridine 5-monophosphate synthase;Orotate phosphoribosyltransferase;Orotidine 5-phosphate decarboxylase	UMPS	6243200	9747700	13426000	2.1505
P35221;P35221-2;P35221-3;Q9UI47	P35221;P35221-2;P35221-3	Protein unc-13 homolog D	UNC13D	11055000	6214100	12827000	1.16029
Q8N7H5-3;Q8N7H5;Q8N7H5-2	Q8N7H5-3;Q8N7H5;Q8N7H5-2	Protein unc-45 homolog A	UNC45A	1	31975000	7405700	7405700
Q13177;O75914-2;Q13153;Q13153-2;O75914;O75914-4;O75914-3	Q13177	Regulator of nonsense transcripts 1	UPF1	90791000	356820000	10658000	0.11739
P56199	P56199	Cytochrome b-c1 complex subunit 1, mitochondrial	UQCRC1	295770000	406270000	509690000	1.72326
Q8TCT9-5;Q8TCT9;Q8TCT9-4;Q8TCT9-2	Q8TCT9-5;Q8TCT9;Q8TCT9-4;Q8TCT9-2	Cytochrome b-c1 complex subunit 2, mitochondrial	UQCRC2	791430000	315160000	979150000	1.23719
P61160;P61160-2	P61160;P61160-2	Cytochrome b-c1 complex subunit Rieske, mitochondrial;Cytochrome b-c1 complex subunit 11;Putative cytochrome b-c1 complex subunit Rieske-like protein 1	UQCRFS1;UQCRFS1P1	13771000	37050000	14573000	1.05824
Q86U86-5;Q86U86-4;Q86U86-7;Q86U86-3;Q86U86-9;Q86U86-2;Q86U86-8;Q86U86;Q86U86-6	Q86U86-5;Q86U86-4;Q86U86-7;Q86U86-3;Q86U86-9;Q86U86-2;Q86U86-8;Q86U86	Nucleolar pre-ribosomal-associated protein 1	URB1	34971000	39065000	19659000	0.562151
P62888	P62888	General vesicular transport factor p115	USO1	74644000	273290000	120600000	1.61567
P84098	P84098	Ubiquitin carboxyl-terminal hydrolase 14	USP14	3432100	70546000	6375500	1.85761
Q01105;Q01105-3;Q01105-4;Q01105-2;P0DME0	Q01105;Q01105-3;Q01105-4;Q01105-2;P0DME0	U4/U6.U5 tri-snRNP-associated protein 2	USP39	1	22774000	1	1
Q10471;Q10471-2;Q8N4A0-2;Q8N4A0	Q10471	Ubiquitin carboxyl-terminal hydrolase 47	USP47	30564000	10708000	28683000	0.938457
Q9Y5K5-2;Q9Y5K5-4;Q9Y5K5-3;Q9Y5K5	Q9Y5K5-2;Q9Y5K5-4;Q9Y5K5-3;Q9Y5K5	Ubiquitin carboxyl-terminal hydrolase 48	USP48	1	13524000	24635000	24635000
Q9H4L4	Q9H4L4	Ubiquitin carboxyl-terminal hydrolase 5	USP5	49226000	187950000	240480000	4.88522
O15144	O15144	Ubiquitin carboxyl-terminal hydrolase 7	USP7	5621900	444670000	7151400	1.27206
O75165	O75165	Ubiquitin carboxyl-terminal hydrolase 8	USP8	1	4999000	1	1
P08240;P08240-2	P08240;P08240-2	Probable ubiquitin carboxyl-terminal hydrolase FAF-X	USP9X	9637600	279450000	22302000	2.31406
Q9UJV9	Q9UJV9	U3 small nucleolar RNA-associated protein 15 homolog	UTP15	1	5105400	6122800	6122800
Q99613-2;Q99613;B5ME19	Q99613-2;Q99613;B5ME19	U3 small nucleolar RNA-associated protein 18 homolog	UTP18	1	3824600	3267100	3267100
Q92597;Q92597-3;Q92597-2	Q92597;Q92597-3;Q92597-2	Small subunit processome component 20 homolog	UTP20	24506000	107280000	1	4.08063e-08
P12931;P12931-2;P07947;P42685-2;Q9H3Y6;P42685;Q04912-7;Q04912-2;P08581;Q04912;P08581-2	P12931;P12931-2	U3 small nucleolar RNA-associated protein 6 homolog	UTP6	23342000	25766000	47515000	2.0356
Q99590-2;Q99590	Q99590-2;Q99590	Utrophin	UTRN	1	28953000	1	1
P22626;P22626-2	P22626;P22626-2	Synaptic vesicle membrane protein VAT-1 homolog	VAT1	44318000	48009000	106880000	2.41166
Q9H1A4	Q9H1A4	Vinculin	VCL	36601000	2006900000	54304000	1.48368
Q01433-3;Q01433-5;Q01433-2;Q01433-4;Q01433	Q01433-3;Q01433-5;Q01433-2;Q01433-4;Q01433	Voltage-dependent anion-selective channel protein 1	VDAC1	143810000	1093700000	379510000	2.63897
P62701;Q8TD47;P22090	P62701	Voltage-dependent anion-selective channel protein 2	VDAC2	141480000	571820000	183010000	1.29354
P42858	P42858	Voltage-dependent anion-selective channel protein 3	VDAC3	70451000	127230000	128200000	1.8197
P52948-5;P52948;P52948-6;P52948-2	P52948-5;P52948;P52948-6;P52948-2	Villin-1	VIL1	524770000	252840000	85351000	0.162645
P81605;P81605-2	P81605;P81605-2	Vimentin	VIM	8378100	17887000	189140000	22.5755
Q9Y5L0-3;Q9Y5L0;Q9Y5L0-1;Q9Y5L0-5	Q9Y5L0-3;Q9Y5L0;Q9Y5L0-1;Q9Y5L0-5	Vacuolar protein sorting-associated protein 13C	VPS13C	1	367570000	30913000	30913000
P08621-2;P08621;P08621-3;P08621-4	P08621-2;P08621;P08621-3	Vacuolar protein sorting-associated protein 26A	VPS26A	24767000	29577000	43165000	1.74284
Q9BUF5	Q9BUF5	Vacuolar protein sorting-associated protein 45	VPS45	1	5094600	1120700	1120700
P14866;P14866-2	P14866;P14866-2	Vacuolar protein sorting-associated protein 52 homolog	VPS52	51271000	67005000	20949000	0.408594
Q9UKF6	Q9UKF6	von Willebrand factor A domain-containing protein 8	VWA8	15037000	40544000	13148000	0.874377
P22087	P22087	Tryptophan--tRNA ligase, cytoplasmic;T1-TrpRS;T2-TrpRS	WARS	277250000	86102000	201330000	0.726168
O75955;O75955-2	O75955;O75955-2	WD repeat-containing protein 1	WDR1	91130000	264760000	205100000	2.25063
Q9Y606-2;Q9Y606	Q9Y606-2;Q9Y606	WD repeat-containing protein 3	WDR3	12500000	14550000	25772000	2.06176
Q9H993	Q9H993	WD repeat-containing protein 36	WDR36	1	7023200	8119300	8119300
Q15003-2;Q15003	Q15003-2;Q15003	Pre-mRNA-splicing factor SYF1	XAB2	20966000	22214000	15089000	0.719689
Q9H1B7	Q9H1B7	Skin-specific protein 32	XP32	39212000	1	42982000	1.09614
Q15181	Q15181	Exportin-5	XPO5	5472800	248820000	12743000	2.32842
Q96N67-4;Q96N67-3;Q96N67-5;Q96N67-2;Q96N67-6;Q96N67;Q96N67-7;Q8NF50-4;Q8NF50-3;Q8NF50-2;Q8NF50	Q96N67-4;Q96N67-3;Q96N67-5;Q96N67-2;Q96N67-6;Q96N67	Exportin-T	XPOT	4565400	56717000	4388800	0.961318
Q15084-3;Q15084;Q15084-4;Q15084-5;Q15084-2	Q15084-3;Q15084;Q15084-4;Q15084-5;Q15084-2	5-3 exoribonuclease 2	XRN2	6004900	21894000	13717000	2.2843
Q13123	Q13123	Tyrosine--tRNA ligase, cytoplasmic;Tyrosine--tRNA ligase, cytoplasmic, N-terminally processed	YARS	504860000	1281500000	340280000	0.674009
Q9Y266	Q9Y266	Tyrosine--tRNA ligase, mitochondrial	YARS2	19777000	6130200	19825000	1.00243
Q9BTV4	Q9BTV4	Nuclease-sensitive element-binding protein 1	YBX1	42098000	346340000	621120000	14.7541
Q14690	Q14690	YTH domain-containing family protein 1;YTH domain-containing family protein 3;YTH domain-containing family protein 2	YTHDF1;YTHDF3;YTHDF2	12259000	10999000	15519000	1.26593
Q4G176	Q4G176	14-3-3 protein beta/alpha;14-3-3 protein beta/alpha, N-terminally processed	YWHAB	78122000	583920000	131080000	1.67789
P56545;P56545-3;P56545-2	P56545;P56545-3;P56545-2	14-3-3 protein epsilon	YWHAE	379940000	1887700000	547840000	1.44191
O95399;O95399-2	O95399;O95399-2	14-3-3 protein gamma;14-3-3 protein gamma, N-terminally processed	YWHAG	69159000	448220000	101890000	1.47327
Q9NY47-4;Q9NY47-2;Q9NY47-3;Q9NY47;Q9NY47-5	Q9NY47-4;Q9NY47-2;Q9NY47-3;Q9NY47;Q9NY47-5	14-3-3 protein eta	YWHAH	1	157750000	26567000	26567000
Q14185	Q14185	14-3-3 protein theta	YWHAQ	132990000	539800000	225350000	1.69449
Q9Y3Y2-4;Q9Y3Y2;Q9Y3Y2-3	Q9Y3Y2-4;Q9Y3Y2;Q9Y3Y2-3	14-3-3 protein zeta/delta	YWHAZ	426950000	2154400000	685400000	1.60534
Q9Y5B6-2;Q9Y5B6	Q9Y5B6-2;Q9Y5B6	Zinc finger RNA-binding protein	ZFR	44726000	121780000	285880000	6.39181
Q9H4L7-3;Q9H4L7;Q9H4L7-2	Q9H4L7-3;Q9H4L7;Q9H4L7-2	CAAX prenyl protease 1 homolog	ZMPSTE24	56317000	20442000	98784000	1.75407
O60762	O60762	Zinc finger protein 622	ZNF622	1	1751900	1647100	1647100
Q14103-4;Q14103-3;Q14103-2;Q14103	Q14103-4;Q14103-3;Q14103-2;Q14103	Zinc finger ZZ-type and EF-hand domain-containing protein 1	ZZEF1	215200000	8838600	183990000	0.854972
Q9UQ80;Q9UQ80-2	Q9UQ80;Q9UQ80-2			1	68746000	6871300	6871300
P20585	P20585			3037700000	411310000	3086000000	1.0159
P38606-2;P38606	P38606-2;P38606			2124400000	126630000	1686600000	0.793918
